# Supplementary material for: More than mcr: canonical plasmid- and transposon-encoded mobilized colistin resistance genes represent a subset of phosphoethanolamine transferases
Source: Front Cell Infect Microbiol. 2023 Jun 8;13:1060519. doi: 10.3389/fcimb.2023.1060519 (PMC10285318; doi:10.3389/fcimb.2023.1060519)
Supplement: Supplementary file 5 [file Table_1.xlsx]

## Sheet: S1
Supplementary Table S1. MCR alleles queried against NCBI's non-redundant (nr) protein database via the protein BLAST webserver (n = 9; accessed April 23-24, 2019).
Family	NCBI Protein Accession	NCBI Protein Description
MCR-1	WP_049589868.1	MULTISPECIES: phosphoethanolamine--lipid A transferase MCR-1.1 [Gammaproteobacteria]
MCR-2	WP_078254299.1	phosphoethanolamine--lipid A transferase MCR-2.2 [Moraxella pluranimalium]
MCR-3	WP_039026394.1	MULTISPECIES: phosphoethanolamine--lipid A transferase MCR-3.1 [Enterobacteriaceae]
MCR-4	WP_099156046.1	phosphoethanolamine--lipid A transferase MCR-4.1 [Escherichia coli]
MCR-5	WP_053821788.1	MULTISPECIES: phosphoethanolamine--lipid A transferase MCR-5.1 [Proteobacteria]
MCR-6	WP_099982813.1	phosphoethanolamine--lipid A transferase MCR-6.1 [Moraxella sp. MSG47-C17]
MCR-7	WP_104009851.1	phosphoethanolamine--lipid A transferase MCR-7.1 [Klebsiella pneumoniae]
MCR-8	WP_114699275.1	MULTISPECIES: phosphoethanolamine--lipid A transferase MCR-8.1 [Enterobacteriaceae]
MCR-9	WP_012477388.1	MULTISPECIES: MCR-9 family phosphoethanolamine--lipid A transferase [Enterobacteriaceae]

## Sheet: S2
Supplementary Table S2. MCR and MCR-like proteins detected in all NCBI RefSeq genomes via protein BLAST and a search of NCBI's Identical Protein Group (IPG) database (n = 69,814 total hits).
			DIAMOND BLASTX Results Relative to Database of MCR and MCR-Like Amino Acid Sequences (n = 9,889 MCR and MCR-Like Genes)										PlasFlow Results			ABRicate Results			Classify-Genomes/Marker Gene-Based Operational Taxonomic Unit (mOTU) Results
Genome (Taxonomy Information___NCBI RefSeq Assembly Accession)	Contig (NCBI Nucleotide Accession)	MCR-Like Protein (NCBI Protein Accession)	Percent Identity	Alignment Length	Mismatches	Gap Open	Genome Start	Genome End	MCR Gene Start	MCR Gene End	E-Value	Bitscore	PlasFlow Contig ID	PlasFlow Contig Length	PlasFlow Predicted Contig Class	Within-Contig Plasmid Replicons (via ABRicate and PlasmidFinder with 80% Nucleotide Identity and Coverage)	Within-Contig Antimicrobial Resistance (AMR) Genes (via ABRicate and the NCBI AMR Database with 80% Nucleotide Identity and Coverage)	Predicted AMR Phenotypes (Based on ABRicate Predictions)	Classify-Genomes Genome ID	Classify-Genomes Consensus NCBI ID	Classify-Genomes Consensus Taxonomy	Classify-Genomes Consensus mOTU	Classify-Genomes Annotation	Classify-Genomes Confidence	Classify-Genomes Number of Detected Genes	Classify-Genomes Number of Mapped Genes	Classify-Genomes Number of Agreeing Genes	Classify-Genomes Percentage of Agreeing Genes	NCBI Contig Description	NCBI Contig Described as "Plasmid" (NA, Not Applicable)	NCBI Assembly Level
Enterobacter_cloacae___GCF_900075195.1	NZ_FJXS01000001.1	CZW04508.1	99.1	580	5	0	92106	93845	1	580	0	1166.4	NZ_FJXS01000001.1	340525	chromosome.Proteobacteria				Enterobacter_cloacae___GCF_900075195.1	NA	Bacteria sp. [Enterobacter sp. SENG-6/Enterobacter sp. MGH 1/Enterobacter sp. MGH 3/Enterobacter sp. MGH 6/Enterobacter sp. MGH 7/Enterobacter sp. MGH 10/Enterobacter sp. MGH 14/Enterobacter sp. MGH 15/Enterobacter sp. MGH 22/Enterobacter sp. MGH 23/Enterobacter sp. MGH 24/Enterobacter sp. MGH 25/Enterobacter sp. MGH 33/Enterobacter sp. MGH 37/Enterobacter sp. MGH 38/Enterobacter sp. BWH 37/Enter…	ref_mOTU_v25_00077	Consistent	0.999	10	10	10	1	NZ_FJXS01000001.1 Enterobacter hormaechei strain e1213, whole genome shotgun sequence	NA	Scaffold
Enterobacter_cloacae___GCF_900075195.1	NZ_FJXS01000074.1	WP_012477388.1	100	551	0	0	6567	4915	1	551	0	1102.8	NZ_FJXS01000074.1	6794	chromosome.Proteobacteria		mcr-9.1	COLISTIN	Enterobacter_cloacae___GCF_900075195.1	NA	Bacteria sp. [Enterobacter sp. SENG-6/Enterobacter sp. MGH 1/Enterobacter sp. MGH 3/Enterobacter sp. MGH 6/Enterobacter sp. MGH 7/Enterobacter sp. MGH 10/Enterobacter sp. MGH 14/Enterobacter sp. MGH 15/Enterobacter sp. MGH 22/Enterobacter sp. MGH 23/Enterobacter sp. MGH 24/Enterobacter sp. MGH 25/Enterobacter sp. MGH 33/Enterobacter sp. MGH 37/Enterobacter sp. MGH 38/Enterobacter sp. BWH 37/Enter…	ref_mOTU_v25_00077	Consistent	0.999	10	10	10	1	NZ_FJXS01000074.1 Enterobacter hormaechei strain e1213, whole genome shotgun sequence	NA	Scaffold
Klebsiella_pneumoniae_subsp_pneumoniae___GCF_002935215.2	NZ_PTFM02000120.1	BAH62496.1	99.5	549	3	0	22989	21343	1	549	0	1101.7	NZ_PTFM02000120.1	194606	chromosome.Proteobacteria				Klebsiella_pneumoniae_subsp_pneumoniae___GCF_002935215.2	NA	Enterobacterales sp. [Klebsiella sp. D5A/Klebsiella sp. KTE92/Klebsiella sp. 10982/Klebsiella variicola CAG:634/Klebsiella quasipneumoniae/Klebsiella sp. NFIX54/Klebsiella sp. NFIX44/Klebsiella sp. NFIX43/Klebsiella sp. NFIX42/Klebsiella sp. NFIX41/Klebsiella sp. NFIX40/Klebsiella sp. NFIX38/Klebsiella sp. NFIX37/Klebsiella sp. NFIX36/Klebsiella sp. NFIX35/Klebsiella sp. NFIX34/Klebsiella sp. NFI…	ref_mOTU_v25_00085	Consistent	0.999	10	10	10	1	NZ_PTFM02000120.1 Klebsiella pneumoniae subsp. pneumoniae strain CRK0351 CRK0351_NODE_10.ctg_1, whole genome shotgun sequence	NA	Contig
Klebsiella_pneumoniae___GCF_001903995.4	NZ_MPZL04000022.1	AGT25176.1	99.8	549	1	0	13156	11510	1	549	0	1102.4	NZ_MPZL04000022.1	94912	chromosome.Proteobacteria				Klebsiella_pneumoniae___GCF_001903995.4	NA	Enterobacterales sp. [Klebsiella sp. D5A/Klebsiella sp. KTE92/Klebsiella sp. 10982/Klebsiella variicola CAG:634/Klebsiella quasipneumoniae/Klebsiella sp. NFIX54/Klebsiella sp. NFIX44/Klebsiella sp. NFIX43/Klebsiella sp. NFIX42/Klebsiella sp. NFIX41/Klebsiella sp. NFIX40/Klebsiella sp. NFIX38/Klebsiella sp. NFIX37/Klebsiella sp. NFIX36/Klebsiella sp. NFIX35/Klebsiella sp. NFIX34/Klebsiella sp. NFI…	ref_mOTU_v25_00085	Consistent	0.999	10	10	10	1	NZ_MPZL04000022.1 Klebsiella pneumoniae strain CRK0121 CRK0121_NODE_21.ctg_1, whole genome shotgun sequence	NA	Contig
Pseudomonas_viridiflava___GCF_900587685.1	NZ_UUCF01000001.1	WP_069143935.1	100	546	0	0	479668	481305	1	546	0	1092.8	NZ_UUCF01000001.1	638170	chromosome.Proteobacteria				Pseudomonas_viridiflava___GCF_900587685.1	NA	Pseudomonas marginalis/viridiflava [Pseudomonas syringae group genomosp. 3/Pseudomonas marginalis/Pseudomonas viridiflava]	ref_mOTU_v25_01202	Consistent	0.999	10	10	10	1	NZ_UUCF01000001.1 Pseudomonas viridiflava isolate p25.F10, whole genome shotgun sequence	NA	Contig
Escherichia_coli_H378___GCF_002110115.1	NZ_ADIX01000055.1	EFJ59416.1	99.5	565	3	0	150222	148528	1	565	0	1123.6	NZ_ADIX01000055.1	232216	chromosome.Proteobacteria				Escherichia_coli_H378___GCF_002110115.1	NA	Proteobacteria sp. [Escherichia sp. KTE114/Escherichia sp. KTE11/Escherichia sp. KTE31/Escherichia sp. KTE52/Escherichia sp. KTE96/Escherichia sp. KTE159/Escherichia marmotae/Shigella sp. SF-2015/Achromobacter sp. ATCC35328/Shigella sp. PAMC 28760/Escherichia albertii/Komagataeibacter hansenii/Escherichia sp. 1_1_43/Escherichia sp. 4_1_40B/Escherichia coli/Escherichia fergusonii/Klebsiella oxytoc…	ref_mOTU_v25_00095	Consistent	0.999	10	10	10	1	NZ_ADIX01000055.1 Escherichia coli H378 supercont1.55, whole genome shotgun sequence	NA	Scaffold
Salmonella_enterica_subsp_enterica_serovar_Typhi___GCF_003689815.1	NZ_QGFE01000110.1	WP_000919286.1	100	547	0	0	119829	118189	1	547	0	1103.2	NZ_QGFE01000110.1	142362	chromosome.Proteobacteria				Salmonella_enterica_subsp_enterica_serovar_Typhi___GCF_003689815.1	NA	Salmonella enterica/bongori	ref_mOTU_v25_00099	Consistent	0.999	10	10	10	1	NZ_QGFE01000110.1 Salmonella enterica subsp. enterica serovar Typhi strain EBC 6494 EBC_6494_110, whole genome shotgun sequence	NA	Contig
Ensifer_sp_1H6___GCF_001976035.1	NZ_MOAI01000005.1	WP_025428705.1	99.8	576	1	0	282221	283948	1	576	0	1131.7	NZ_MOAI01000005.1	293777	plasmid.Proteobacteria				Ensifer_sp_1H6___GCF_001976035.1	106592	Ensifer adhaerens [Ensifer adhaerens/Ensifer sp. Root1252/Ensifer sp. Root127/Ensifer sp. Root142/Ensifer sp. Root231/Ensifer sp. Root258/Ensifer sp. Root31/Ensifer sp. 1H6]	ref_mOTU_v25_01523	Consistent	0.999	10	8	8	1	NZ_MOAI01000005.1 Ensifer sp. 1H6 NODE_5_length_293777_cov_30.8795, whole genome shotgun sequence	NA	Contig
Pseudomonas_denitrificans_nomen_rejiciendum____GCF_001062785.1	NZ_JVSJ01000045.1	RMS53751.1	99.8	563	1	0	141282	139594	1	563	0	1100.5	NZ_JVSJ01000045.1	213380	chromosome.Proteobacteria				Pseudomonas_denitrificans_nomen_rejiciendum____GCF_001062785.1	NA	Pseudomonas sp. [Pseudomonas sp. P179/Pseudomonas sp. YS-1p/Pseudomonas sp. HMSC11A05/Pseudomonas sp. HMSC16B01/Pseudomonas sp. HMSC05H02/Pseudomonas sp. HMSC060G01/Pseudomonas sp. HMSC060F12/Pseudomonas sp. HMSC057H01/Pseudomonas sp. HMSC061A10/Pseudomonas sp. HMSC071F02/Pseudomonas sp. HMSC070B12/Pseudomonas sp. HMSC058B07/Pseudomonas sp. HMSC058C05/Pseudomonas sp. HMSC072F09/Pseudomonas sp. HM…	ref_mOTU_v25_00201	Consistent	0.999	10	10	10	1	NZ_JVSJ01000045.1 Pseudomonas denitrificans (nomen rejiciendum) strain 148_PDEN 520_213311_4342004_236+,...,453_, whole genome shotgun sequence	NA	Scaffold
Pseudomonas_denitrificans_nomen_rejiciendum____GCF_001062785.1	NZ_JVSJ01000071.1	WP_009876318.1	100	567	0	0	79634	81334	1	567	0	1125.5	NZ_JVSJ01000071.1	96133	chromosome.Proteobacteria				Pseudomonas_denitrificans_nomen_rejiciendum____GCF_001062785.1	NA	Pseudomonas sp. [Pseudomonas sp. P179/Pseudomonas sp. YS-1p/Pseudomonas sp. HMSC11A05/Pseudomonas sp. HMSC16B01/Pseudomonas sp. HMSC05H02/Pseudomonas sp. HMSC060G01/Pseudomonas sp. HMSC060F12/Pseudomonas sp. HMSC057H01/Pseudomonas sp. HMSC061A10/Pseudomonas sp. HMSC071F02/Pseudomonas sp. HMSC070B12/Pseudomonas sp. HMSC058B07/Pseudomonas sp. HMSC058C05/Pseudomonas sp. HMSC072F09/Pseudomonas sp. HM…	ref_mOTU_v25_00201	Consistent	0.999	10	10	10	1	NZ_JVSJ01000071.1 Pseudomonas denitrificans (nomen rejiciendum) strain 148_PDEN 548_96133_1579842_466+,...,419_, whole genome shotgun sequence	NA	Scaffold
Pseudomonas_aeruginosa___GCF_001921125.1	NZ_LYTX01000063.1	EZP12657.1	99.6	569	2	0	3366	5072	1	569	0	1124.8	NZ_LYTX01000063.1	20970	chromosome.Proteobacteria				Pseudomonas_aeruginosa___GCF_001921125.1	NA	Pseudomonas sp. [Pseudomonas sp. P179/Pseudomonas sp. YS-1p/Pseudomonas sp. HMSC11A05/Pseudomonas sp. HMSC16B01/Pseudomonas sp. HMSC05H02/Pseudomonas sp. HMSC060G01/Pseudomonas sp. HMSC060F12/Pseudomonas sp. HMSC057H01/Pseudomonas sp. HMSC061A10/Pseudomonas sp. HMSC071F02/Pseudomonas sp. HMSC070B12/Pseudomonas sp. HMSC058B07/Pseudomonas sp. HMSC058C05/Pseudomonas sp. HMSC072F09/Pseudomonas sp. HM…	ref_mOTU_v25_00201	Consistent	0.999	9	8	8	1	NZ_LYTX01000063.1 Pseudomonas aeruginosa strain TRN6635 TRN6635_merged_contig_63_consensus, whole genome shotgun sequence	NA	Scaffold
Pseudomonas_aeruginosa___GCF_001921125.1	NZ_LYTX01000067.1	RMS53751.1	99.6	563	2	0	67840	69528	1	563	0	1099	NZ_LYTX01000067.1	85561	chromosome.Proteobacteria				Pseudomonas_aeruginosa___GCF_001921125.1	NA	Pseudomonas sp. [Pseudomonas sp. P179/Pseudomonas sp. YS-1p/Pseudomonas sp. HMSC11A05/Pseudomonas sp. HMSC16B01/Pseudomonas sp. HMSC05H02/Pseudomonas sp. HMSC060G01/Pseudomonas sp. HMSC060F12/Pseudomonas sp. HMSC057H01/Pseudomonas sp. HMSC061A10/Pseudomonas sp. HMSC071F02/Pseudomonas sp. HMSC070B12/Pseudomonas sp. HMSC058B07/Pseudomonas sp. HMSC058C05/Pseudomonas sp. HMSC072F09/Pseudomonas sp. HM…	ref_mOTU_v25_00201	Consistent	0.999	9	8	8	1	NZ_LYTX01000067.1 Pseudomonas aeruginosa strain TRN6635 TRN6635_merged_contig_67_consensus, whole genome shotgun sequence	NA	Scaffold
Salmonella_enterica_subsp_enterica_serovar_Montevideo_str_MB111609_0052___GCF_000189055.1	NZ_AETN01000030.1	WP_000919290.1	100	547	0	0	617946	619586	1	547	0	1103.2	NZ_AETN01000030.1	738560	chromosome.Proteobacteria				Salmonella_enterica_subsp_enterica_serovar_Montevideo_str_MB111609_0052___GCF_000189055.1	NA	Salmonella enterica/bongori	ref_mOTU_v25_00099	Consistent	0.999	10	10	10	1	NZ_AETN01000030.1 Salmonella enterica subsp. enterica serovar Montevideo str. MB111609-0052 isolate FDA_2010_223_Clinical-NC-1 SEEM0052_55, whole genome shotgun sequence	NA	Contig
Salmonella_enterica_subsp_enterica_serovar_Typhimurium___GCF_002091275.1	NZ_NAAU01000030.1	WP_000919289.1	100	547	0	0	59758	61398	1	547	0	1103.6	NZ_NAAU01000030.1	108722	chromosome.Proteobacteria				Salmonella_enterica_subsp_enterica_serovar_Typhimurium___GCF_002091275.1	NA	Salmonella enterica/bongori	ref_mOTU_v25_00099	Consistent	0.999	10	10	10	1	NZ_NAAU01000030.1 Salmonella enterica subsp. enterica serovar Typhimurium strain R9_0042_R1 NODE_10_length_108722_cov_1.15559_ID_21, whole genome shotgun sequence	NA	Contig
Neisseria_meningitidis___GCF_900203955.1	NZ_OAHO01000023.1	WP_002216735.1	100	544	0	0	21295	22926	1	544	0	1092.8	NZ_OAHO01000023.1	24531	chromosome.unclassified				Neisseria_meningitidis___GCF_900203955.1	487	Neisseria meningitidis [Neisseria sp. HMSC070F02/Neisseria meningitidis]	ref_mOTU_v25_01539	Consistent	0.999	10	10	10	1	NZ_OAHO01000023.1 Neisseria meningitidis strain Neisseria meningitidis isolate 22688, whole genome shotgun sequence	NA	Contig
Cronobacter_sakazakii___GCF_002977495.1	NZ_NRLH01000007.1	WP_004386103.1	100	542	0	0	26257	24632	1	542	0	1102	NZ_NRLH01000007.1	229461	chromosome.Proteobacteria		blaCSA-2	CEPHALOTHIN	Cronobacter_sakazakii___GCF_002977495.1	NA	Cronobacter sp. [Cronobacter sakazakii/Cronobacter turicensis/Cronobacter malonaticus/Cronobacter universalis]	ref_mOTU_v25_00060	Consistent	0.999	10	10	10	1	NZ_NRLH01000007.1 Cronobacter sakazakii strain 7G contig7, whole genome shotgun sequence	NA	Contig
Citrobacter_sp_MGH_55___GCF_000692135.1	NZ_KK736183.1	WP_042999094.1	100	547	0	0	1739955	1738315	1	547	0	1088.6	NZ_KK736183.1	5088449	chromosome.Proteobacteria		blaSED,oqxA10,oqxB20	BETA-LACTAM,PHENICOL;QUINOLONE,PHENICOL;QUINOLONE	Citrobacter_sp_MGH_55___GCF_000692135.1	NA	Gammaproteobacteria sp. [Citrobacter sp. MGH 55/Citrobacter sp. JT3/Citrobacter sp. CtB7.12/Citrobacter sp. NLAE-zl-C269/Citrobacter amalonaticus/Vibrio parahaemolyticus/Citrobacter farmeri]	ref_mOTU_v25_00103	Consistent	0.999	10	10	10	1	NZ_KK736183.1 Citrobacter sp. MGH 55 aedYO-supercont1.1, whole genome shotgun sequence	NA	Scaffold
Gallibacterium_anatis___GCF_000772345.1	NZ_JPJP01000011.1	WP_039155478.1	100	541	0	0	22679	21057	1	541	0	1083.9	NZ_JPJP01000011.1	30809	chromosome.Proteobacteria				Gallibacterium_anatis___GCF_000772345.1	750	Gallibacterium anatis	ref_mOTU_v25_00798	Consistent	0.999	9	9	9	1	NZ_JPJP01000011.1 Gallibacterium anatis strain 23T10 contig000008, whole genome shotgun sequence	NA	Contig
Klebsiella_pneumoniae___GCF_900507585.1	NZ_UJSC01000003.1	AGT25176.1	99.8	549	1	0	22526	20880	1	549	0	1102.4	NZ_UJSC01000003.1	367788	chromosome.Proteobacteria				Klebsiella_pneumoniae___GCF_900507585.1	NA	Enterobacterales sp. [Klebsiella sp. D5A/Klebsiella sp. KTE92/Klebsiella sp. 10982/Klebsiella variicola CAG:634/Klebsiella quasipneumoniae/Klebsiella sp. NFIX54/Klebsiella sp. NFIX44/Klebsiella sp. NFIX43/Klebsiella sp. NFIX42/Klebsiella sp. NFIX41/Klebsiella sp. NFIX40/Klebsiella sp. NFIX38/Klebsiella sp. NFIX37/Klebsiella sp. NFIX36/Klebsiella sp. NFIX35/Klebsiella sp. NFIX34/Klebsiella sp. NFI…	ref_mOTU_v25_00085	Consistent	0.999	10	10	10	1	NZ_UJSC01000003.1 Klebsiella pneumoniae strain EuSCAPE_TR163, whole genome shotgun sequence	NA	Contig
Shigella_sonnei___GCF_001252095.1	NZ_CWVL01000014.1	EFK16301.1	98.9	565	6	0	8665	10359	1	565	0	1116.3	NZ_CWVL01000014.1	53591	chromosome.Proteobacteria				Shigella_sonnei___GCF_001252095.1	NA	Proteobacteria sp. [Escherichia sp. KTE114/Escherichia sp. KTE11/Escherichia sp. KTE31/Escherichia sp. KTE52/Escherichia sp. KTE96/Escherichia sp. KTE159/Escherichia marmotae/Shigella sp. SF-2015/Achromobacter sp. ATCC35328/Shigella sp. PAMC 28760/Escherichia albertii/Komagataeibacter hansenii/Escherichia sp. 1_1_43/Escherichia sp. 4_1_40B/Escherichia coli/Escherichia fergusonii/Klebsiella oxytoc…	ref_mOTU_v25_00095	Consistent	0.999	10	10	10	1	NZ_CWVL01000014.1 Shigella sonnei strain 201401096_1, whole genome shotgun sequence	NA	Scaffold
Salmonella_enterica_subsp_enterica_serovar_Kentucky___GCF_001246115.1	NZ_LHMN01000009.1	WP_000919293.1	100	547	0	0	360817	362457	1	547	0	1103.2	NZ_LHMN01000009.1	496792	chromosome.Proteobacteria				Salmonella_enterica_subsp_enterica_serovar_Kentucky___GCF_001246115.1	NA	Salmonella enterica/bongori	ref_mOTU_v25_00099	Consistent	0.999	10	10	10	1	NZ_LHMN01000009.1 Salmonella enterica subsp. enterica serovar Kentucky strain CVM N51249 N51249_contig_9, whole genome shotgun sequence	NA	Contig
Stenotrophomonas_maltophilia___GCF_001542395.1	NZ_LNIW01000026.1	WP_005414185.1	100	549	0	0	13249	14895	1	549	0	1111.3	NZ_LNIW01000026.1	81610	chromosome.Proteobacteria		aac(6')-Iz	AMINOGLYCOSIDE	Stenotrophomonas_maltophilia___GCF_001542395.1	NA	Stenotrophomonas sp. [Stenotrophomonas sp. HMSC10F07/Stenotrophomonas sp. DDT-1/Stenotrophomonas sp. TD3/Stenotrophomonas sp. MB339/Stenotrophomonas sp. SKA14/Stenotrophomonas maltophilia/Stenotrophomonas pavanii/[Pseudomonas] geniculata]	ref_mOTU_v25_01786	Consistent	0.999	11	11	11	1	NZ_LNIW01000026.1 Stenotrophomonas maltophilia strain PG157 contig_32, whole genome shotgun sequence	NA	Contig
Stenotrophomonas_maltophilia___GCF_001542395.1	NZ_LNIW01000050.1	WP_005413690.1	99.8	603	1	0	293660	295468	1	603	0	1187.2	NZ_LNIW01000050.1	459235	chromosome.Proteobacteria		blaL1	CARBAPENEM	Stenotrophomonas_maltophilia___GCF_001542395.1	NA	Stenotrophomonas sp. [Stenotrophomonas sp. HMSC10F07/Stenotrophomonas sp. DDT-1/Stenotrophomonas sp. TD3/Stenotrophomonas sp. MB339/Stenotrophomonas sp. SKA14/Stenotrophomonas maltophilia/Stenotrophomonas pavanii/[Pseudomonas] geniculata]	ref_mOTU_v25_01786	Consistent	0.999	11	11	11	1	NZ_LNIW01000050.1 Stenotrophomonas maltophilia strain PG157 contig_54, whole genome shotgun sequence	NA	Contig
Escherichia_coli_B108___GCF_002109615.1	NZ_ADIO01000053.1	EFJ59416.1	99.3	565	4	0	150394	148700	1	565	0	1120.1	NZ_ADIO01000053.1	666873	chromosome.Proteobacteria		blaEC-5	CEPHALOSPORIN	Escherichia_coli_B108___GCF_002109615.1	NA	Proteobacteria sp. [Escherichia sp. KTE114/Escherichia sp. KTE11/Escherichia sp. KTE31/Escherichia sp. KTE52/Escherichia sp. KTE96/Escherichia sp. KTE159/Escherichia marmotae/Shigella sp. SF-2015/Achromobacter sp. ATCC35328/Shigella sp. PAMC 28760/Escherichia albertii/Komagataeibacter hansenii/Escherichia sp. 1_1_43/Escherichia sp. 4_1_40B/Escherichia coli/Escherichia fergusonii/Klebsiella oxytoc…	ref_mOTU_v25_00095	Consistent	0.999	10	10	10	1	NZ_ADIO01000053.1 Escherichia coli B108 supercont1.53, whole genome shotgun sequence	NA	Scaffold
Escherichia_coli___GCF_002016465.1	NZ_MVNO01000010.1	EFK16301.1	99.5	565	3	0	37430	39124	1	565	0	1120.9	NZ_MVNO01000010.1	154153	chromosome.Proteobacteria				Escherichia_coli___GCF_002016465.1	NA	Proteobacteria sp. [Escherichia sp. KTE114/Escherichia sp. KTE11/Escherichia sp. KTE31/Escherichia sp. KTE52/Escherichia sp. KTE96/Escherichia sp. KTE159/Escherichia marmotae/Shigella sp. SF-2015/Achromobacter sp. ATCC35328/Shigella sp. PAMC 28760/Escherichia albertii/Komagataeibacter hansenii/Escherichia sp. 1_1_43/Escherichia sp. 4_1_40B/Escherichia coli/Escherichia fergusonii/Klebsiella oxytoc…	ref_mOTU_v25_00095	Consistent	0.999	10	10	10	1	NZ_MVNO01000010.1 Escherichia coli strain UMDKSU-2013-3-540A NODE_10_length_154153_cov_16.1613_ID_10531, whole genome shotgun sequence	NA	Contig
Escherichia_coli___GCF_001614875.1	NZ_LVMG01000114.1	ESE04722.1	100	553	0	0	3407	1749	5	557	0	1104.4	NZ_LVMG01000114.1	6719	chromosome.Proteobacteria				Escherichia_coli___GCF_001614875.1	NA	Proteobacteria sp. [Escherichia sp. KTE114/Escherichia sp. KTE11/Escherichia sp. KTE31/Escherichia sp. KTE52/Escherichia sp. KTE96/Escherichia sp. KTE159/Escherichia marmotae/Shigella sp. SF-2015/Achromobacter sp. ATCC35328/Shigella sp. PAMC 28760/Escherichia albertii/Komagataeibacter hansenii/Escherichia sp. 1_1_43/Escherichia sp. 4_1_40B/Escherichia coli/Escherichia fergusonii/Klebsiella oxytoc…	ref_mOTU_v25_00095	Consistent	0.999	10	10	10	1	NZ_LVMG01000114.1 Escherichia coli strain swine4 swine4_contig_174, whole genome shotgun sequence	NA	Contig
Enterobacter_cloacae___GCF_003965415.1	NZ_RXQP01000009.1	WP_013096920.1	100	541	0	0	175540	173918	1	541	0	1094.3	NZ_RXQP01000009.1	207203	chromosome.Proteobacteria				Enterobacter_cloacae___GCF_003965415.1	NA	Bacteria sp. [Enterobacter sp. SENG-6/Enterobacter sp. MGH 1/Enterobacter sp. MGH 3/Enterobacter sp. MGH 6/Enterobacter sp. MGH 7/Enterobacter sp. MGH 10/Enterobacter sp. MGH 14/Enterobacter sp. MGH 15/Enterobacter sp. MGH 22/Enterobacter sp. MGH 23/Enterobacter sp. MGH 24/Enterobacter sp. MGH 25/Enterobacter sp. MGH 33/Enterobacter sp. MGH 37/Enterobacter sp. MGH 38/Enterobacter sp. BWH 37/Enter…	ref_mOTU_v25_00077	Consistent	0.999	10	10	10	1	NZ_RXQP01000009.1 Enterobacter cloacae strain WCHECl090005, whole genome shotgun sequence	NA	Contig
Rhizobiales_bacterium___GCF_900470535.1	NZ_UCBG01000014.1	ADY67116.1	97.9	568	12	0	131294	132997	28	595	0	1087.4	NZ_UCBG01000014.1	216182	chromosome.Proteobacteria				Rhizobiales_bacterium___GCF_900470535.1	358	Agrobacterium tumefaciens [Agrobacterium sp. 10MFCol1.1/Agrobacterium genomosp. 1/Rhizobium sp. TBD182/Rhizobium sp. Root491/Agrobacterium sp. 13-2099-1-2/Agrobacterium tumefaciens/Agrobacterium sp. H13-3]	ref_mOTU_v25_01387	Consistent	0.999	10	10	10	1	NZ_UCBG01000014.1 Rhizobiales bacterium isolate AFS058431, whole genome shotgun sequence	NA	Scaffold
Pseudomonas_aeruginosa___GCF_003632335.1	NZ_QZYN01000145.1	RMS53751.1	99.6	563	2	0	5281	3593	1	563	0	1099	NZ_QZYN01000145.1	75479	chromosome.Proteobacteria				Pseudomonas_aeruginosa___GCF_003632335.1	NA	Pseudomonas sp. [Pseudomonas sp. P179/Pseudomonas sp. YS-1p/Pseudomonas sp. HMSC11A05/Pseudomonas sp. HMSC16B01/Pseudomonas sp. HMSC05H02/Pseudomonas sp. HMSC060G01/Pseudomonas sp. HMSC060F12/Pseudomonas sp. HMSC057H01/Pseudomonas sp. HMSC061A10/Pseudomonas sp. HMSC071F02/Pseudomonas sp. HMSC070B12/Pseudomonas sp. HMSC058B07/Pseudomonas sp. HMSC058C05/Pseudomonas sp. HMSC072F09/Pseudomonas sp. HM…	ref_mOTU_v25_00201	Consistent	0.999	10	10	10	1	NZ_QZYN01000145.1 Pseudomonas aeruginosa strain HUM-322-D2 PA2_B5_NODE_9_length_75479_cov_22.3322_ID_17, whole genome shotgun sequence	NA	Contig
Pseudomonas_aeruginosa___GCF_003632335.1	NZ_QZYN01000190.1	WP_003139773.1	100	567	0	0	16900	15200	1	567	0	1125.9	NZ_QZYN01000190.1	50044	chromosome.Proteobacteria				Pseudomonas_aeruginosa___GCF_003632335.1	NA	Pseudomonas sp. [Pseudomonas sp. P179/Pseudomonas sp. YS-1p/Pseudomonas sp. HMSC11A05/Pseudomonas sp. HMSC16B01/Pseudomonas sp. HMSC05H02/Pseudomonas sp. HMSC060G01/Pseudomonas sp. HMSC060F12/Pseudomonas sp. HMSC057H01/Pseudomonas sp. HMSC061A10/Pseudomonas sp. HMSC071F02/Pseudomonas sp. HMSC070B12/Pseudomonas sp. HMSC058B07/Pseudomonas sp. HMSC058C05/Pseudomonas sp. HMSC072F09/Pseudomonas sp. HM…	ref_mOTU_v25_00201	Consistent	0.999	10	10	10	1	NZ_QZYN01000190.1 Pseudomonas aeruginosa strain HUM-322-D2 PA2_B5_NODE_26_length_50044_cov_22.7443_ID_51, whole genome shotgun sequence	NA	Contig
Klebsiella_pneumoniae___GCF_004311025.1	NZ_BIGO01000012.1	BAH62496.1	99.6	549	2	0	23086	21440	1	549	0	1102.8	NZ_BIGO01000012.1	162294	chromosome.Proteobacteria				Klebsiella_pneumoniae___GCF_004311025.1	NA	Enterobacterales sp. [Klebsiella sp. D5A/Klebsiella sp. KTE92/Klebsiella sp. 10982/Klebsiella variicola CAG:634/Klebsiella quasipneumoniae/Klebsiella sp. NFIX54/Klebsiella sp. NFIX44/Klebsiella sp. NFIX43/Klebsiella sp. NFIX42/Klebsiella sp. NFIX41/Klebsiella sp. NFIX40/Klebsiella sp. NFIX38/Klebsiella sp. NFIX37/Klebsiella sp. NFIX36/Klebsiella sp. NFIX35/Klebsiella sp. NFIX34/Klebsiella sp. NFI…	ref_mOTU_v25_00085	Consistent	0.999	11	10	10	1	NZ_BIGO01000012.1 Klebsiella pneumoniae strain TUM14009 sequence12, whole genome shotgun sequence	NA	Contig
Escherichia_coli___GCF_000690985.1	NZ_JICG01000015.1	EFK16301.1	99.5	565	3	0	33844	35538	1	565	0	1120.9	NZ_JICG01000015.1	111423	chromosome.Proteobacteria				Escherichia_coli___GCF_000690985.1	NA	Proteobacteria sp. [Escherichia sp. KTE114/Escherichia sp. KTE11/Escherichia sp. KTE31/Escherichia sp. KTE52/Escherichia sp. KTE96/Escherichia sp. KTE159/Escherichia marmotae/Shigella sp. SF-2015/Achromobacter sp. ATCC35328/Shigella sp. PAMC 28760/Escherichia albertii/Komagataeibacter hansenii/Escherichia sp. 1_1_43/Escherichia sp. 4_1_40B/Escherichia coli/Escherichia fergusonii/Klebsiella oxytoc…	ref_mOTU_v25_00095	Consistent	0.999	10	10	10	1	NZ_JICG01000015.1 Escherichia coli strain S7005 S7005_15, whole genome shotgun sequence	NA	Contig
Salmonella_enterica_subsp_enterica_serovar_Thompson___GCF_001692105.1	NZ_MATH01000013.1	WP_000919290.1	100	547	0	0	85432	83792	1	547	0	1103.2	NZ_MATH01000013.1	459257	chromosome.Proteobacteria				Salmonella_enterica_subsp_enterica_serovar_Thompson___GCF_001692105.1	NA	Salmonella enterica/bongori	ref_mOTU_v25_00099	Consistent	0.999	10	10	10	1	NZ_MATH01000013.1 Salmonella enterica subsp. enterica serovar Thompson strain STh01 contig20, whole genome shotgun sequence	NA	Contig
Stenotrophomonas_sp_MB339___GCF_001974685.1	NZ_MSLW01000009.1	WP_049397846.1	100	549	0	0	119530	117884	1	549	0	1109.7	NZ_MSLW01000009.1	209593	chromosome.Proteobacteria				Stenotrophomonas_sp_MB339___GCF_001974685.1	NA	Stenotrophomonas sp. [Stenotrophomonas sp. HMSC10F07/Stenotrophomonas sp. DDT-1/Stenotrophomonas sp. TD3/Stenotrophomonas sp. MB339/Stenotrophomonas sp. SKA14/Stenotrophomonas maltophilia/Stenotrophomonas pavanii/[Pseudomonas] geniculata]	ref_mOTU_v25_01786	Consistent	0.999	10	10	10	1	NZ_MSLW01000009.1 Stenotrophomonas sp. MB339 NODE_4_length_209593_cov_44.1959_ID_7, whole genome shotgun sequence	NA	Contig
Stenotrophomonas_sp_MB339___GCF_001974685.1	NZ_MSLW01000262.1	WP_076740104.1	99.8	603	1	0	309712	311520	1	603	0	1190.6	NZ_MSLW01000262.1	451656	chromosome.Proteobacteria		blaL1	CARBAPENEM	Stenotrophomonas_sp_MB339___GCF_001974685.1	NA	Stenotrophomonas sp. [Stenotrophomonas sp. HMSC10F07/Stenotrophomonas sp. DDT-1/Stenotrophomonas sp. TD3/Stenotrophomonas sp. MB339/Stenotrophomonas sp. SKA14/Stenotrophomonas maltophilia/Stenotrophomonas pavanii/[Pseudomonas] geniculata]	ref_mOTU_v25_01786	Consistent	0.999	10	10	10	1	NZ_MSLW01000262.1 Stenotrophomonas sp. MB339 NODE_1_length_451656_cov_44.2876_ID_1, whole genome shotgun sequence	NA	Contig
Acinetobacter_gyllenbergii_CIP_110306___GCF_000413855.1	NZ_ATGG01000008.1	EPF91813.1	100	549	0	0	69782	71428	1	549	0	1098.6	NZ_ATGG01000008.1	161466	chromosome.Proteobacteria				Acinetobacter_gyllenbergii_CIP_110306___GCF_000413855.1	NA	Acinetobacter gyllenbergii/proteolyticus [Acinetobacter sp. NIPH 809/Acinetobacter gyllenbergii/Acinetobacter proteolyticus]	ref_mOTU_v25_00272	Consistent	0.99	10	7	7	1	NZ_ATGG01000008.1 Acinetobacter gyllenbergii CIP 110306 acVBN-supercont1.8, whole genome shotgun sequence	NA	Contig
Enterobacter_hormaechei___GCF_000952355.1	NZ_JYMC01000037.1	EIM36675.1	99.7	599	2	0	23521	21725	1	599	0	1220.7	NZ_JYMC01000037.1	117180	chromosome.Proteobacteria				Enterobacter_hormaechei___GCF_000952355.1	NA	Bacteria sp. [Enterobacter sp. SENG-6/Enterobacter sp. MGH 1/Enterobacter sp. MGH 3/Enterobacter sp. MGH 6/Enterobacter sp. MGH 7/Enterobacter sp. MGH 10/Enterobacter sp. MGH 14/Enterobacter sp. MGH 15/Enterobacter sp. MGH 22/Enterobacter sp. MGH 23/Enterobacter sp. MGH 24/Enterobacter sp. MGH 25/Enterobacter sp. MGH 33/Enterobacter sp. MGH 37/Enterobacter sp. MGH 38/Enterobacter sp. BWH 37/Enter…	ref_mOTU_v25_00077	Consistent	0.999	10	10	10	1	NZ_JYMC01000037.1 Enterobacter hormaechei strain MNCRE48 CRE48_contig_36, whole genome shotgun sequence	NA	Scaffold
Klebsiella_aerogenes___GCF_001011595.1	NZ_LDBV01000004.1	WP_047037587.1	100	547	0	0	133368	135008	1	547	0	1092	NZ_LDBV01000004.1	177924	chromosome.Proteobacteria				Klebsiella_aerogenes___GCF_001011595.1	NA	Enterobacteriaceae sp. [Klebsiella aerogenes/Enterobacter cloacae]	ref_mOTU_v25_00084	Consistent	0.999	10	9	9	1	NZ_LDBV01000004.1 Klebsiella aerogenes strain GN03959 contig4, whole genome shotgun sequence	NA	Contig
Pseudomonas_viridiflava___GCF_900576595.1	NZ_USZL01000075.1	WP_122432975.1	100	546	0	0	548842	550479	1	546	0	1094.3	NZ_USZL01000075.1	858214	chromosome.Proteobacteria				Pseudomonas_viridiflava___GCF_900576595.1	NA	Pseudomonas marginalis/viridiflava [Pseudomonas syringae group genomosp. 3/Pseudomonas marginalis/Pseudomonas viridiflava]	ref_mOTU_v25_01202	Consistent	0.999	10	10	10	1	NZ_USZL01000075.1 Pseudomonas viridiflava isolate p11.A11, whole genome shotgun sequence	NA	Contig
Acinetobacter_pittii___GCF_001433295.1	NZ_LLEA01000091.1	WP_004793693.1	100	548	0	0	30967	32610	1	548	0	1091.3	NZ_LLEA01000091.1	88959	chromosome.Proteobacteria				Acinetobacter_pittii___GCF_001433295.1	NA	Gammaproteobacteria sp. [Acinetobacter sp. TG27347/Acinetobacter sp. 528/Acinetobacter sp. TG2027/Acinetobacter sp. 1295259/Acinetobacter sp. 1289694/Acinetobacter sp. 809848/Acinetobacter sp. 907131/Acinetobacter sp. 1542444/Acinetobacter sp. 1578804/Acinetobacter sp. 723929/Acinetobacter sp. 478810/Acinetobacter sp. 1564232/Acinetobacter sp. 1245249/Acinetobacter sp. 1294243/Acinetobacter sp. 8…	ref_mOTU_v25_00261	Consistent	0.999	10	10	10	1	NZ_LLEA01000091.1 Acinetobacter pittii strain ABBL046 contig-45, whole genome shotgun sequence	NA	Contig
Acinetobacter_pittii___GCF_001433295.1	NZ_LLEA01000094.1	WP_075383693.1	97.6	549	13	0	34606	32960	1	549	9.6e-313	1074.3	NZ_LLEA01000094.1	107205	chromosome.Proteobacteria				Acinetobacter_pittii___GCF_001433295.1	NA	Gammaproteobacteria sp. [Acinetobacter sp. TG27347/Acinetobacter sp. 528/Acinetobacter sp. TG2027/Acinetobacter sp. 1295259/Acinetobacter sp. 1289694/Acinetobacter sp. 809848/Acinetobacter sp. 907131/Acinetobacter sp. 1542444/Acinetobacter sp. 1578804/Acinetobacter sp. 723929/Acinetobacter sp. 478810/Acinetobacter sp. 1564232/Acinetobacter sp. 1245249/Acinetobacter sp. 1294243/Acinetobacter sp. 8…	ref_mOTU_v25_00261	Consistent	0.999	10	10	10	1	NZ_LLEA01000094.1 Acinetobacter pittii strain ABBL046 contig-48, whole genome shotgun sequence	NA	Contig
Photobacterium_aphoticum___GCF_001029435.1	NZ_LDOV01000027.1	WP_047875251.1	99.8	544	1	0	35348	36979	1	544	0	1117.8	NZ_LDOV01000027.1	200435	chromosome.Proteobacteria				Photobacterium_aphoticum___GCF_001029435.1	754436	Photobacterium aphoticum	ref_mOTU_v25_06434	Consistent	0.999	10	9	9	1	NZ_LDOV01000027.1 Photobacterium aphoticum strain DSM 25995 contig0027, whole genome shotgun sequence	NA	Contig
Photobacterium_aphoticum___GCF_001029435.1	NZ_LDOV01000030.1	WP_047875627.1	100	540	0	0	97044	98663	1	540	0	1083.2	NZ_LDOV01000030.1	144155	chromosome.Proteobacteria				Photobacterium_aphoticum___GCF_001029435.1	754436	Photobacterium aphoticum	ref_mOTU_v25_06434	Consistent	0.999	10	9	9	1	NZ_LDOV01000030.1 Photobacterium aphoticum strain DSM 25995 contig0030, whole genome shotgun sequence	NA	Contig
Escherichia_coli___GCF_004284445.1	NZ_SHIX01000067.1	EFK16301.1	99.5	565	3	0	9383	7689	1	565	0	1120.9	NZ_SHIX01000067.1	14810	chromosome.Proteobacteria				Escherichia_coli___GCF_004284445.1	NA	Proteobacteria sp. [Escherichia sp. KTE114/Escherichia sp. KTE11/Escherichia sp. KTE31/Escherichia sp. KTE52/Escherichia sp. KTE96/Escherichia sp. KTE159/Escherichia marmotae/Shigella sp. SF-2015/Achromobacter sp. ATCC35328/Shigella sp. PAMC 28760/Escherichia albertii/Komagataeibacter hansenii/Escherichia sp. 1_1_43/Escherichia sp. 4_1_40B/Escherichia coli/Escherichia fergusonii/Klebsiella oxytoc…	ref_mOTU_v25_00095	Consistent	0.999	10	10	10	1	NZ_SHIX01000067.1 Escherichia coli strain EC_36 NODE_67_length_14810_cov_16.645625, whole genome shotgun sequence	NA	Contig
Enterobacter_cloacae___GCF_900077475.1	NZ_FKFL01000016.1	EIM36675.1	99.7	599	2	0	94615	96411	1	599	0	1220.7	NZ_FKFL01000016.1	115998	chromosome.Proteobacteria				Enterobacter_cloacae___GCF_900077475.1	NA	Bacteria sp. [Enterobacter sp. SENG-6/Enterobacter sp. MGH 1/Enterobacter sp. MGH 3/Enterobacter sp. MGH 6/Enterobacter sp. MGH 7/Enterobacter sp. MGH 10/Enterobacter sp. MGH 14/Enterobacter sp. MGH 15/Enterobacter sp. MGH 22/Enterobacter sp. MGH 23/Enterobacter sp. MGH 24/Enterobacter sp. MGH 25/Enterobacter sp. MGH 33/Enterobacter sp. MGH 37/Enterobacter sp. MGH 38/Enterobacter sp. BWH 37/Enter…	ref_mOTU_v25_00077	Consistent	0.999	10	10	10	1	NZ_FKFL01000016.1 Enterobacter hormaechei strain e628, whole genome shotgun sequence	NA	Scaffold
Enterobacter_cloacae___GCF_900077475.1	NZ_FKFL01000027.1	WP_012477388.1	100	551	0	0	169	1821	1	551	0	1102.8	NZ_FKFL01000027.1	47960	plasmid.Proteobacteria		mcr-9.1,tet(B)	COLISTIN,TETRACYCLINE	Enterobacter_cloacae___GCF_900077475.1	NA	Bacteria sp. [Enterobacter sp. SENG-6/Enterobacter sp. MGH 1/Enterobacter sp. MGH 3/Enterobacter sp. MGH 6/Enterobacter sp. MGH 7/Enterobacter sp. MGH 10/Enterobacter sp. MGH 14/Enterobacter sp. MGH 15/Enterobacter sp. MGH 22/Enterobacter sp. MGH 23/Enterobacter sp. MGH 24/Enterobacter sp. MGH 25/Enterobacter sp. MGH 33/Enterobacter sp. MGH 37/Enterobacter sp. MGH 38/Enterobacter sp. BWH 37/Enter…	ref_mOTU_v25_00077	Consistent	0.999	10	10	10	1	NZ_FKFL01000027.1 Enterobacter hormaechei strain e628, whole genome shotgun sequence	NA	Scaffold
Klebsiella_pneumoniae_subsp_pneumoniae___GCF_002935125.2	NZ_PTFK02000041.1	BAH62496.1	99.5	549	3	0	22989	21343	1	549	0	1101.7	NZ_PTFK02000041.1	194606	chromosome.Proteobacteria				Klebsiella_pneumoniae_subsp_pneumoniae___GCF_002935125.2	NA	Enterobacterales sp. [Klebsiella sp. D5A/Klebsiella sp. KTE92/Klebsiella sp. 10982/Klebsiella variicola CAG:634/Klebsiella quasipneumoniae/Klebsiella sp. NFIX54/Klebsiella sp. NFIX44/Klebsiella sp. NFIX43/Klebsiella sp. NFIX42/Klebsiella sp. NFIX41/Klebsiella sp. NFIX40/Klebsiella sp. NFIX38/Klebsiella sp. NFIX37/Klebsiella sp. NFIX36/Klebsiella sp. NFIX35/Klebsiella sp. NFIX34/Klebsiella sp. NFI…	ref_mOTU_v25_00085	Consistent	0.999	10	10	10	1	NZ_PTFK02000041.1 Klebsiella pneumoniae subsp. pneumoniae strain CRK0349 CRK0349_NODE_10.ctg_1, whole genome shotgun sequence	NA	Contig
Serratia_sp_BW106___GCF_002607755.1	NZ_MCGS01000077.1	WP_099065738.1	100	545	0	0	4938	3304	1	545	0	1104	NZ_MCGS01000077.1	8111	chromosome.Proteobacteria				Serratia_sp_BW106___GCF_002607755.1	28151	Serratia proteamaculans [Serratia proteamaculans/Serratia sp. S4]	ref_mOTU_v25_00835	Consistent	0.98	9	5	5	1	NZ_MCGS01000077.1 Serratia sp. BW106 contig080, whole genome shotgun sequence	NA	Scaffold
Klebsiella_pneumoniae___GCF_900511105.1	NZ_UKFU01000002.1	AGT25176.1	99.8	549	1	0	247191	245545	1	549	0	1102.4	NZ_UKFU01000002.1	458979	chromosome.Proteobacteria				Klebsiella_pneumoniae___GCF_900511105.1	NA	Enterobacterales sp. [Klebsiella sp. D5A/Klebsiella sp. KTE92/Klebsiella sp. 10982/Klebsiella variicola CAG:634/Klebsiella quasipneumoniae/Klebsiella sp. NFIX54/Klebsiella sp. NFIX44/Klebsiella sp. NFIX43/Klebsiella sp. NFIX42/Klebsiella sp. NFIX41/Klebsiella sp. NFIX40/Klebsiella sp. NFIX38/Klebsiella sp. NFIX37/Klebsiella sp. NFIX36/Klebsiella sp. NFIX35/Klebsiella sp. NFIX34/Klebsiella sp. NFI…	ref_mOTU_v25_00085	Consistent	0.999	10	10	10	1	NZ_UKFU01000002.1 Klebsiella pneumoniae strain EuSCAPE_CZ007, whole genome shotgun sequence	NA	Contig
Escherichia_coli___GCF_000776675.1	NZ_JSHE01000020.1	CDN84984.1	98.8	562	7	0	522040	523725	1	562	0	1116.7	NZ_JSHE01000020.1	662241	chromosome.Proteobacteria		blaEC-5	CEPHALOSPORIN	Escherichia_coli___GCF_000776675.1	NA	Proteobacteria sp. [Escherichia sp. KTE114/Escherichia sp. KTE11/Escherichia sp. KTE31/Escherichia sp. KTE52/Escherichia sp. KTE96/Escherichia sp. KTE159/Escherichia marmotae/Shigella sp. SF-2015/Achromobacter sp. ATCC35328/Shigella sp. PAMC 28760/Escherichia albertii/Komagataeibacter hansenii/Escherichia sp. 1_1_43/Escherichia sp. 4_1_40B/Escherichia coli/Escherichia fergusonii/Klebsiella oxytoc…	ref_mOTU_v25_00095	Consistent	0.999	10	10	10	1	NZ_JSHE01000020.1 Escherichia coli strain upec-59 upec-59_ctg_830, whole genome shotgun sequence	NA	Scaffold
Escherichia_coli___GCF_003570565.1	NZ_QWNJ01000209.1	ABE10116.1	99.8	562	1	0	5075	6760	1	562	0	1122.5	NZ_QWNJ01000209.1	14495	chromosome.Proteobacteria				Escherichia_coli___GCF_003570565.1	NA	Proteobacteria sp. [Escherichia sp. KTE114/Escherichia sp. KTE11/Escherichia sp. KTE31/Escherichia sp. KTE52/Escherichia sp. KTE96/Escherichia sp. KTE159/Escherichia marmotae/Shigella sp. SF-2015/Achromobacter sp. ATCC35328/Shigella sp. PAMC 28760/Escherichia albertii/Komagataeibacter hansenii/Escherichia sp. 1_1_43/Escherichia sp. 4_1_40B/Escherichia coli/Escherichia fergusonii/Klebsiella oxytoc…	ref_mOTU_v25_00095	Consistent	0.999	9	9	9	1	NZ_QWNJ01000209.1 Escherichia coli strain S260 NODE_117_length_14397_cov_18.601097, whole genome shotgun sequence	NA	Scaffold
Serratia_sp_OPWLW2___GCF_002752535.1	NZ_MTCF01000069.1	WP_099782875.1	100	545	0	0	617474	619108	1	545	0	1103.6	NZ_MTCF01000069.1	754823	chromosome.Proteobacteria		tet(41),blaSST-1	TETRACYCLINE,CEPHALOSPORIN	Serratia_sp_OPWLW2___GCF_002752535.1	NA	Enterobacterales sp. [Serratia sp. S119/Serratia sp. ISTD04/Serratia sp. FS14/Serratia sp. HMSC15F11/Serratia sp. YD25/Serratia sp. 2880STDY5682894/Serratia sp. 2880STDY5682895/Serratia ureilytica/Serratia nematodiphila/Serratia sp. SCBI/Klebsiella oxytoca/Serratia marcescens/Shigella boydii/Shigella sonnei]	ref_mOTU_v25_00830	Consistent	0.999	10	9	9	1	NZ_MTCF01000069.1 Serratia sp. OPWLW2 NODE_1_length_754823_cov_31.2234_ID_1, whole genome shotgun sequence	NA	Contig
Klebsiella_pneumoniae___GCF_002854835.1	NZ_NCPC01000013.1	BAH62496.1	99.5	549	3	0	244988	243342	1	549	0	1101.7	NZ_NCPC01000013.1	345983	chromosome.Proteobacteria				Klebsiella_pneumoniae___GCF_002854835.1	NA	Enterobacterales sp. [Klebsiella sp. D5A/Klebsiella sp. KTE92/Klebsiella sp. 10982/Klebsiella variicola CAG:634/Klebsiella quasipneumoniae/Klebsiella sp. NFIX54/Klebsiella sp. NFIX44/Klebsiella sp. NFIX43/Klebsiella sp. NFIX42/Klebsiella sp. NFIX41/Klebsiella sp. NFIX40/Klebsiella sp. NFIX38/Klebsiella sp. NFIX37/Klebsiella sp. NFIX36/Klebsiella sp. NFIX35/Klebsiella sp. NFIX34/Klebsiella sp. NFI…	ref_mOTU_v25_00085	Consistent	0.999	10	10	10	1	NZ_NCPC01000013.1 Klebsiella pneumoniae strain COL-Kpn102 contig_5_2, whole genome shotgun sequence	NA	Contig
Salmonella_enterica_subsp_enterica_serovar_Typhi___GCF_001162945.1	NZ_CJKG01000007.1	WP_000919286.1	100	547	0	0	104208	105848	1	547	0	1103.2	NZ_CJKG01000007.1	219700	chromosome.Proteobacteria				Salmonella_enterica_subsp_enterica_serovar_Typhi___GCF_001162945.1	NA	Salmonella enterica/bongori	ref_mOTU_v25_00099	Consistent	0.999	10	10	10	1	NZ_CJKG01000007.1 Salmonella enterica subsp. enterica serovar Typhi strain 06-1510, whole genome shotgun sequence	NA	Contig
Klebsiella_pneumoniae___GCF_002925745.1	NZ_PITN01000034.1	BAH62496.1	99.5	549	3	0	55707	54061	1	549	0	1100.5	NZ_PITN01000034.1	60805	chromosome.Proteobacteria				Klebsiella_pneumoniae___GCF_002925745.1	NA	Enterobacterales sp. [Klebsiella sp. D5A/Klebsiella sp. KTE92/Klebsiella sp. 10982/Klebsiella variicola CAG:634/Klebsiella quasipneumoniae/Klebsiella sp. NFIX54/Klebsiella sp. NFIX44/Klebsiella sp. NFIX43/Klebsiella sp. NFIX42/Klebsiella sp. NFIX41/Klebsiella sp. NFIX40/Klebsiella sp. NFIX38/Klebsiella sp. NFIX37/Klebsiella sp. NFIX36/Klebsiella sp. NFIX35/Klebsiella sp. NFIX34/Klebsiella sp. NFI…	ref_mOTU_v25_00085	Consistent	0.999	10	10	10	1	NZ_PITN01000034.1 Klebsiella pneumoniae strain Kp1803 contig00034, whole genome shotgun sequence	NA	Scaffold
Escherichia_coli_5905___GCF_000303995.2	NZ_JH958682.1	EFK16301.1	99.6	565	2	0	129201	127507	1	565	0	1123.2	NZ_JH958682.1	221141	chromosome.Proteobacteria		blaEC-15	CEPHALOSPORIN	Escherichia_coli_5905___GCF_000303995.2	NA	Proteobacteria sp. [Escherichia sp. KTE114/Escherichia sp. KTE11/Escherichia sp. KTE31/Escherichia sp. KTE52/Escherichia sp. KTE96/Escherichia sp. KTE159/Escherichia marmotae/Shigella sp. SF-2015/Achromobacter sp. ATCC35328/Shigella sp. PAMC 28760/Escherichia albertii/Komagataeibacter hansenii/Escherichia sp. 1_1_43/Escherichia sp. 4_1_40B/Escherichia coli/Escherichia fergusonii/Klebsiella oxytoc…	ref_mOTU_v25_00095	Consistent	0.999	10	10	10	1	NZ_JH958682.1 Escherichia coli 5905 E5905.contig.407, whole genome shotgun sequence	NA	Scaffold
Salmonella_enterica_subsp_enterica_serovar_Berta___GCF_000964145.1	NZ_JZUV01000023.1	WP_000919304.1	100	547	0	0	121823	120183	1	547	0	1104.7	NZ_JZUV01000023.1	473701	chromosome.Proteobacteria				Salmonella_enterica_subsp_enterica_serovar_Berta___GCF_000964145.1	NA	Salmonella enterica/bongori	ref_mOTU_v25_00099	Consistent	0.999	10	10	10	1	NZ_JZUV01000023.1 Salmonella enterica subsp. enterica serovar Berta strain OLC-759 Cont0001, whole genome shotgun sequence	NA	Contig
Escherichia_coli___GCF_002484955.1	NZ_NNUA01000004.1	EFK16301.1	99.5	565	3	0	56229	57923	1	565	0	1120.9	NZ_NNUA01000004.1	132763	chromosome.Proteobacteria		blaEC-13	CEPHALOSPORIN	Escherichia_coli___GCF_002484955.1	NA	Proteobacteria sp. [Escherichia sp. KTE114/Escherichia sp. KTE11/Escherichia sp. KTE31/Escherichia sp. KTE52/Escherichia sp. KTE96/Escherichia sp. KTE159/Escherichia marmotae/Shigella sp. SF-2015/Achromobacter sp. ATCC35328/Shigella sp. PAMC 28760/Escherichia albertii/Komagataeibacter hansenii/Escherichia sp. 1_1_43/Escherichia sp. 4_1_40B/Escherichia coli/Escherichia fergusonii/Klebsiella oxytoc…	ref_mOTU_v25_00095	Consistent	0.999	10	10	10	1	NZ_NNUA01000004.1 Escherichia coli strain MOD1-EC6650 MOD1-EC6650_4_length_132763_cov_28.3345, whole genome shotgun sequence	NA	Contig
Pseudomonas_aeruginosa___GCF_000988505.1	NZ_CP011369.1	ERY32786.1	99.6	569	2	0	3747980	3746274	1	569	0	1127.5	NZ_CP011369.1	7099963	chromosome.Proteobacteria		aph(3')-IIb,blaPDC-16,fosA-354827590,catB7,crpP,blaOXA-848	KANAMYCIN,CEPHALOSPORIN,FOSFOMYCIN,CHLORAMPHENICOL,FLUOROQUINOLONE,BETA-LACTAM	Pseudomonas_aeruginosa___GCF_000988505.1	NA	Pseudomonas sp. [Pseudomonas sp. P179/Pseudomonas sp. YS-1p/Pseudomonas sp. HMSC11A05/Pseudomonas sp. HMSC16B01/Pseudomonas sp. HMSC05H02/Pseudomonas sp. HMSC060G01/Pseudomonas sp. HMSC060F12/Pseudomonas sp. HMSC057H01/Pseudomonas sp. HMSC061A10/Pseudomonas sp. HMSC071F02/Pseudomonas sp. HMSC070B12/Pseudomonas sp. HMSC058B07/Pseudomonas sp. HMSC058C05/Pseudomonas sp. HMSC072F09/Pseudomonas sp. HM…	ref_mOTU_v25_00201	Consistent	0.999	10	10	10	1	NZ_CP011369.1 Pseudomonas aeruginosa strain S04 90 genome	NA	Chromosome
Serratia_marcescens___GCF_001538685.1	NZ_FCKS01000003.1	WP_049213017.1	100	545	0	0	434608	436242	1	545	0	1106.7	NZ_FCKS01000003.1	598053	chromosome.Proteobacteria		blaSRT-2	CEPHALOSPORIN	Serratia_marcescens___GCF_001538685.1	NA	Enterobacterales sp. [Serratia sp. S119/Serratia sp. ISTD04/Serratia sp. FS14/Serratia sp. HMSC15F11/Serratia sp. YD25/Serratia sp. 2880STDY5682894/Serratia sp. 2880STDY5682895/Serratia ureilytica/Serratia nematodiphila/Serratia sp. SCBI/Klebsiella oxytoca/Serratia marcescens/Shigella boydii/Shigella sonnei]	ref_mOTU_v25_00830	Consistent	0.999	10	10	10	1	NZ_FCKS01000003.1 Serratia marcescens strain 2880STDY5682967, whole genome shotgun sequence	NA	Scaffold
Acinetobacter_baumannii___GCF_001862975.1	NZ_LYGB01000020.1	WP_001207327.1	100	548	0	0	40885	39242	1	548	0	1091.6	NZ_LYGB01000020.1	47571	chromosome.Proteobacteria				Acinetobacter_baumannii___GCF_001862975.1	NA	Bacteria sp. [Acinetobacter nosocomialis/Staphylococcus aureus/Acinetobacter baumannii/Acinetobacter calcoaceticus]	ref_mOTU_v25_00259	Consistent	0.999	10	10	10	1	NZ_LYGB01000020.1 Acinetobacter baumannii strain XH797 XH797_contig_2, whole genome shotgun sequence	NA	Scaffold
Acinetobacter_baumannii___GCF_001862975.1	NZ_LYGB01000031.1	WP_002017062.1	100	549	0	0	33522	35168	1	549	0	1088.2	NZ_LYGB01000031.1	99110	chromosome.Proteobacteria				Acinetobacter_baumannii___GCF_001862975.1	NA	Bacteria sp. [Acinetobacter nosocomialis/Staphylococcus aureus/Acinetobacter baumannii/Acinetobacter calcoaceticus]	ref_mOTU_v25_00259	Consistent	0.999	10	10	10	1	NZ_LYGB01000031.1 Acinetobacter baumannii strain XH797 XH797_contig_25, whole genome shotgun sequence	NA	Scaffold
Enterobacter_cloacae___GCF_900077635.1	NZ_FKFY01000003.1	CZW04508.1	99.1	580	5	0	94014	95753	1	580	0	1167.9	NZ_FKFY01000003.1	478486	chromosome.Proteobacteria				Enterobacter_cloacae___GCF_900077635.1	NA	Bacteria sp. [Enterobacter sp. SENG-6/Enterobacter sp. MGH 1/Enterobacter sp. MGH 3/Enterobacter sp. MGH 6/Enterobacter sp. MGH 7/Enterobacter sp. MGH 10/Enterobacter sp. MGH 14/Enterobacter sp. MGH 15/Enterobacter sp. MGH 22/Enterobacter sp. MGH 23/Enterobacter sp. MGH 24/Enterobacter sp. MGH 25/Enterobacter sp. MGH 33/Enterobacter sp. MGH 37/Enterobacter sp. MGH 38/Enterobacter sp. BWH 37/Enter…	ref_mOTU_v25_00077	Consistent	0.999	10	10	10	1	NZ_FKFY01000003.1 Enterobacter hormaechei strain e722, whole genome shotgun sequence	NA	Scaffold
Escherichia_coli___GCF_002002285.1	NZ_MOZR01000046.1	EFK16301.1	99.8	565	1	0	28075	29769	1	565	0	1124.4	NZ_MOZR01000046.1	37457	chromosome.Proteobacteria				Escherichia_coli___GCF_002002285.1	NA	Proteobacteria sp. [Escherichia sp. KTE114/Escherichia sp. KTE11/Escherichia sp. KTE31/Escherichia sp. KTE52/Escherichia sp. KTE96/Escherichia sp. KTE159/Escherichia marmotae/Shigella sp. SF-2015/Achromobacter sp. ATCC35328/Shigella sp. PAMC 28760/Escherichia albertii/Komagataeibacter hansenii/Escherichia sp. 1_1_43/Escherichia sp. 4_1_40B/Escherichia coli/Escherichia fergusonii/Klebsiella oxytoc…	ref_mOTU_v25_00095	Consistent	0.999	10	10	10	1	NZ_MOZR01000046.1 Escherichia coli strain 21.1-R1 NODE_46_length_37457_cov_17.4372, whole genome shotgun sequence	NA	Contig
Vibrio_cholerae___GCF_001248465.1	NZ_CWPH01000008.1	WP_000236217.1	99.8	550	1	0	37053	38702	1	550	0	1095.1	NZ_CWPH01000008.1	56627	chromosome.Proteobacteria				Vibrio_cholerae___GCF_001248465.1	NA	Vibrio albensis/cholerae	ref_mOTU_v25_00362	Consistent	0.999	9	9	9	1	NZ_CWPH01000008.1 Vibrio cholerae strain V212-1, whole genome shotgun sequence	NA	Scaffold
Escherichia_coli___GCF_001309535.1	NZ_LDYL01000092.1	EFK16301.1	99.5	565	3	0	114675	112981	1	565	0	1120.9	NZ_LDYL01000092.1	279531	chromosome.Proteobacteria		blaEC-15	CEPHALOSPORIN	Escherichia_coli___GCF_001309535.1	NA	Proteobacteria sp. [Escherichia sp. KTE114/Escherichia sp. KTE11/Escherichia sp. KTE31/Escherichia sp. KTE52/Escherichia sp. KTE96/Escherichia sp. KTE159/Escherichia marmotae/Shigella sp. SF-2015/Achromobacter sp. ATCC35328/Shigella sp. PAMC 28760/Escherichia albertii/Komagataeibacter hansenii/Escherichia sp. 1_1_43/Escherichia sp. 4_1_40B/Escherichia coli/Escherichia fergusonii/Klebsiella oxytoc…	ref_mOTU_v25_00095	Consistent	0.999	10	10	10	1	NZ_LDYL01000092.1 Escherichia coli strain DM18-3 409, whole genome shotgun sequence	NA	Scaffold
Salmonella_enterica_subsp_enterica_serovar_Typhi___GCF_900002865.1	NZ_CDOC01000004.1	WP_000919286.1	100	547	0	0	490097	491737	1	547	0	1103.2	NZ_CDOC01000004.1	608256	chromosome.Proteobacteria				Salmonella_enterica_subsp_enterica_serovar_Typhi___GCF_900002865.1	NA	Salmonella enterica/bongori	ref_mOTU_v25_00099	Consistent	0.999	10	10	10	1	NZ_CDOC01000004.1 Salmonella enterica subsp. enterica serovar Typhi strain GX-St669, whole genome shotgun sequence	NA	Scaffold
Neisseria_meningitidis___GCF_001091005.1	NZ_CNAD01000036.1	WP_002216735.1	100	544	0	0	16811	18442	1	544	0	1092.8	NZ_CNAD01000036.1	19328	chromosome.unclassified				Neisseria_meningitidis___GCF_001091005.1	487	Neisseria meningitidis [Neisseria sp. HMSC070F02/Neisseria meningitidis]	ref_mOTU_v25_01539	Consistent	0.999	10	10	10	1	NZ_CNAD01000036.1 Neisseria meningitidis strain NM3128, whole genome shotgun sequence	NA	Scaffold
Escherichia_coli___GCF_002460155.1	NZ_NJZF01000012.1	EFK16301.1	99.3	565	4	0	27993	29687	1	565	0	1118.6	NZ_NJZF01000012.1	127294	chromosome.Proteobacteria				Escherichia_coli___GCF_002460155.1	NA	Proteobacteria sp. [Escherichia sp. KTE114/Escherichia sp. KTE11/Escherichia sp. KTE31/Escherichia sp. KTE52/Escherichia sp. KTE96/Escherichia sp. KTE159/Escherichia marmotae/Shigella sp. SF-2015/Achromobacter sp. ATCC35328/Shigella sp. PAMC 28760/Escherichia albertii/Komagataeibacter hansenii/Escherichia sp. 1_1_43/Escherichia sp. 4_1_40B/Escherichia coli/Escherichia fergusonii/Klebsiella oxytoc…	ref_mOTU_v25_00095	Consistent	0.999	10	10	10	1	NZ_NJZF01000012.1 Escherichia coli strain MOD1-EC1645 MOD1-EC1645_12_length_127294_cov_38.1511, whole genome shotgun sequence	NA	Contig
Xanthomonas_oryzae_pv_oryzae___GCF_003300125.1	NZ_QNOM01000080.1	AEQ95470.1	98.6	585	8	0	28674	30428	1	585	0	1170.2	NZ_QNOM01000080.1	46774	chromosome.Proteobacteria				Xanthomonas_oryzae_pv_oryzae___GCF_003300125.1	347	Xanthomonas oryzae	ref_mOTU_v25_01733	Consistent	0.999	10	9	9	1	NZ_QNOM01000080.1 Xanthomonas oryzae pv. oryzae strain XZ44 scaffold80, whole genome shotgun sequence	NA	Scaffold
Enterobacter_ludwigii___GCF_002025685.1	NZ_CP018785.1	WP_079231118.1	100	541	0	0	954996	956618	1	541	0	1095.1	NZ_CP018785.1	4799256	chromosome.Proteobacteria		oqxB9,oqxA9,fosA2,blaACT-12	PHENICOL;QUINOLONE,PHENICOL;QUINOLONE,FOSFOMYCIN,CEPHALOSPORIN	Enterobacter_ludwigii___GCF_002025685.1	NA	Bacteria sp. [Enterobacter sp. SENG-6/Enterobacter sp. MGH 1/Enterobacter sp. MGH 3/Enterobacter sp. MGH 6/Enterobacter sp. MGH 7/Enterobacter sp. MGH 10/Enterobacter sp. MGH 14/Enterobacter sp. MGH 15/Enterobacter sp. MGH 22/Enterobacter sp. MGH 23/Enterobacter sp. MGH 24/Enterobacter sp. MGH 25/Enterobacter sp. MGH 33/Enterobacter sp. MGH 37/Enterobacter sp. MGH 38/Enterobacter sp. BWH 37/Enter…	ref_mOTU_v25_00077	Consistent	0.999	10	10	10	1	NZ_CP018785.1 Enterobacter ludwigii strain AA4 chromosome, complete genome	NA	Complete Genome
Escherichia_coli___GCF_002520425.1	NZ_NOQB01000021.1	EFK16301.1	99.5	565	3	0	9025	10719	1	565	0	1120.9	NZ_NOQB01000021.1	79846	chromosome.Proteobacteria				Escherichia_coli___GCF_002520425.1	NA	Proteobacteria sp. [Escherichia sp. KTE114/Escherichia sp. KTE11/Escherichia sp. KTE31/Escherichia sp. KTE52/Escherichia sp. KTE96/Escherichia sp. KTE159/Escherichia marmotae/Shigella sp. SF-2015/Achromobacter sp. ATCC35328/Shigella sp. PAMC 28760/Escherichia albertii/Komagataeibacter hansenii/Escherichia sp. 1_1_43/Escherichia sp. 4_1_40B/Escherichia coli/Escherichia fergusonii/Klebsiella oxytoc…	ref_mOTU_v25_00095	Consistent	0.999	10	10	10	1	NZ_NOQB01000021.1 Escherichia coli strain MOD1-EC6860 MOD1-EC6860_21_length_79846_cov_46.3069, whole genome shotgun sequence	NA	Contig
Klebsiella_pneumoniae_subsp_pneumoniae___GCF_002246245.1	NZ_NPZQ01000073.1	BAH62496.1	99.3	549	4	0	13084	11438	1	549	0	1098.6	NZ_NPZQ01000073.1	18103	chromosome.Proteobacteria				Klebsiella_pneumoniae_subsp_pneumoniae___GCF_002246245.1	NA	Enterobacterales sp. [Klebsiella sp. D5A/Klebsiella sp. KTE92/Klebsiella sp. 10982/Klebsiella variicola CAG:634/Klebsiella quasipneumoniae/Klebsiella sp. NFIX54/Klebsiella sp. NFIX44/Klebsiella sp. NFIX43/Klebsiella sp. NFIX42/Klebsiella sp. NFIX41/Klebsiella sp. NFIX40/Klebsiella sp. NFIX38/Klebsiella sp. NFIX37/Klebsiella sp. NFIX36/Klebsiella sp. NFIX35/Klebsiella sp. NFIX34/Klebsiella sp. NFI…	ref_mOTU_v25_00085	Consistent	0.999	10	10	10	1	NZ_NPZQ01000073.1 Klebsiella pneumoniae subsp. pneumoniae strain KPCRETH18 40-CREI003-1_NODE_38.ctg_1, whole genome shotgun sequence	NA	Contig
Klebsiella_pneumoniae___GCF_003586245.1	NZ_PDVU01000156.1	BAH62496.1	99.5	549	3	0	186438	184792	1	549	0	1100.1	NZ_PDVU01000156.1	257709	chromosome.Proteobacteria				Klebsiella_pneumoniae___GCF_003586245.1	NA	Enterobacterales sp. [Klebsiella sp. D5A/Klebsiella sp. KTE92/Klebsiella sp. 10982/Klebsiella variicola CAG:634/Klebsiella quasipneumoniae/Klebsiella sp. NFIX54/Klebsiella sp. NFIX44/Klebsiella sp. NFIX43/Klebsiella sp. NFIX42/Klebsiella sp. NFIX41/Klebsiella sp. NFIX40/Klebsiella sp. NFIX38/Klebsiella sp. NFIX37/Klebsiella sp. NFIX36/Klebsiella sp. NFIX35/Klebsiella sp. NFIX34/Klebsiella sp. NFI…	ref_mOTU_v25_00085	Consistent	0.999	10	10	10	1	NZ_PDVU01000156.1 Klebsiella pneumoniae strain HH517E1II NODE_7_length_257709_cov_27.132_ID_13, whole genome shotgun sequence	NA	Contig
Escherichia_coli___GCF_003288755.1	NZ_CP023749.1	EFK16301.1	99.8	565	1	0	4338018	4336324	1	565	0	1124.4	NZ_CP023749.1	4644006	chromosome.Proteobacteria		blaNMC-A,ble-Sh,blaEC	CARBAPENEM,BLEOMYCIN,BETA-LACTAM	Escherichia_coli___GCF_003288755.1	NA	Proteobacteria sp. [Escherichia sp. KTE114/Escherichia sp. KTE11/Escherichia sp. KTE31/Escherichia sp. KTE52/Escherichia sp. KTE96/Escherichia sp. KTE159/Escherichia marmotae/Shigella sp. SF-2015/Achromobacter sp. ATCC35328/Shigella sp. PAMC 28760/Escherichia albertii/Komagataeibacter hansenii/Escherichia sp. 1_1_43/Escherichia sp. 4_1_40B/Escherichia coli/Escherichia fergusonii/Klebsiella oxytoc…	ref_mOTU_v25_00095	Consistent	0.999	10	10	10	1	NZ_CP023749.1 Escherichia coli strain RTdelA_B_UU3 chromosome	NA	Chromosome
Salmonella_enterica___GCF_002507785.1	NZ_NPLE01000023.1	WP_000919289.1	100	547	0	0	16645	18285	1	547	0	1103.6	NZ_NPLE01000023.1	64018	chromosome.Proteobacteria				Salmonella_enterica___GCF_002507785.1	NA	Salmonella enterica/bongori	ref_mOTU_v25_00099	Consistent	0.999	10	10	10	1	NZ_NPLE01000023.1 Salmonella enterica strain CFSAN064279 CFSAN064279_23, whole genome shotgun sequence	NA	Contig
Salmonella_enterica___GCF_900242225.1	NZ_OEXB01000026.1	WP_000919289.1	100	547	0	0	25017	26657	1	547	0	1103.6	NZ_OEXB01000026.1	61568	chromosome.Proteobacteria				Salmonella_enterica___GCF_900242225.1	NA	Salmonella enterica/bongori	ref_mOTU_v25_00099	Consistent	0.999	10	10	10	1	NZ_OEXB01000026.1 Salmonella enterica isolate STY33, whole genome shotgun sequence	NA	Contig
Klebsiella_pneumoniae___GCF_900173285.1	NZ_FWLD01000001.1	WP_039102987.1	100	546	0	0	198744	197107	1	546	0	1097	NZ_FWLD01000001.1	1900531	chromosome.Proteobacteria		blaLEN-10	BETA-LACTAM	Klebsiella_pneumoniae___GCF_900173285.1	NA	Enterobacterales sp. [Klebsiella sp. D5A/Klebsiella sp. KTE92/Klebsiella sp. 10982/Klebsiella variicola CAG:634/Klebsiella quasipneumoniae/Klebsiella sp. NFIX54/Klebsiella sp. NFIX44/Klebsiella sp. NFIX43/Klebsiella sp. NFIX42/Klebsiella sp. NFIX41/Klebsiella sp. NFIX40/Klebsiella sp. NFIX38/Klebsiella sp. NFIX37/Klebsiella sp. NFIX36/Klebsiella sp. NFIX35/Klebsiella sp. NFIX34/Klebsiella sp. NFI…	ref_mOTU_v25_00085	Consistent	0.999	10	10	10	1	NZ_FWLD01000001.1 Klebsiella pneumoniae strain VRCO0244, whole genome shotgun sequence	NA	Scaffold
Klebsiella_pneumoniae___GCF_002854935.1	NZ_NCOY01000012.1	BAH62496.1	99.6	549	2	0	177788	179434	1	549	0	1102.8	NZ_NCOY01000012.1	541738	chromosome.Proteobacteria				Klebsiella_pneumoniae___GCF_002854935.1	NA	Enterobacterales sp. [Klebsiella sp. D5A/Klebsiella sp. KTE92/Klebsiella sp. 10982/Klebsiella variicola CAG:634/Klebsiella quasipneumoniae/Klebsiella sp. NFIX54/Klebsiella sp. NFIX44/Klebsiella sp. NFIX43/Klebsiella sp. NFIX42/Klebsiella sp. NFIX41/Klebsiella sp. NFIX40/Klebsiella sp. NFIX38/Klebsiella sp. NFIX37/Klebsiella sp. NFIX36/Klebsiella sp. NFIX35/Klebsiella sp. NFIX34/Klebsiella sp. NFI…	ref_mOTU_v25_00085	Consistent	0.999	10	10	10	1	NZ_NCOY01000012.1 Klebsiella pneumoniae strain COL-Kpn98 contig_9, whole genome shotgun sequence	NA	Contig
Escherichia_coli___GCF_900481655.1	NZ_UDFI01000005.1	EFK16301.1	99.8	565	1	0	127668	129362	1	565	0	1124.4	NZ_UDFI01000005.1	249806	chromosome.Proteobacteria				Escherichia_coli___GCF_900481655.1	NA	Proteobacteria sp. [Escherichia sp. KTE114/Escherichia sp. KTE11/Escherichia sp. KTE31/Escherichia sp. KTE52/Escherichia sp. KTE96/Escherichia sp. KTE159/Escherichia marmotae/Shigella sp. SF-2015/Achromobacter sp. ATCC35328/Shigella sp. PAMC 28760/Escherichia albertii/Komagataeibacter hansenii/Escherichia sp. 1_1_43/Escherichia sp. 4_1_40B/Escherichia coli/Escherichia fergusonii/Klebsiella oxytoc…	ref_mOTU_v25_00095	Consistent	0.999	10	10	10	1	NZ_UDFI01000005.1 Escherichia coli strain VRES0546, whole genome shotgun sequence	NA	Scaffold
Escherichia_coli___GCF_002511365.1	NZ_NLZQ01000018.1	EFK16301.1	99.6	565	2	0	8655	6961	1	565	0	1122.1	NZ_NLZQ01000018.1	100557	chromosome.Proteobacteria		blaEC	BETA-LACTAM	Escherichia_coli___GCF_002511365.1	NA	Proteobacteria sp. [Escherichia sp. KTE114/Escherichia sp. KTE11/Escherichia sp. KTE31/Escherichia sp. KTE52/Escherichia sp. KTE96/Escherichia sp. KTE159/Escherichia marmotae/Shigella sp. SF-2015/Achromobacter sp. ATCC35328/Shigella sp. PAMC 28760/Escherichia albertii/Komagataeibacter hansenii/Escherichia sp. 1_1_43/Escherichia sp. 4_1_40B/Escherichia coli/Escherichia fergusonii/Klebsiella oxytoc…	ref_mOTU_v25_00095	Consistent	0.999	10	10	10	1	NZ_NLZQ01000018.1 Escherichia coli strain MOD1-EC6329 MOD1-EC6329_18_length_100557_cov_53.2157, whole genome shotgun sequence	NA	Contig
Klebsiella_pneumoniae___GCF_003571145.1	NZ_QVFP01000015.1	BAH62496.1	99.6	549	2	0	23099	21453	1	549	0	1102.8	NZ_QVFP01000015.1	135971	chromosome.Proteobacteria				Klebsiella_pneumoniae___GCF_003571145.1	NA	Enterobacterales sp. [Klebsiella sp. D5A/Klebsiella sp. KTE92/Klebsiella sp. 10982/Klebsiella variicola CAG:634/Klebsiella quasipneumoniae/Klebsiella sp. NFIX54/Klebsiella sp. NFIX44/Klebsiella sp. NFIX43/Klebsiella sp. NFIX42/Klebsiella sp. NFIX41/Klebsiella sp. NFIX40/Klebsiella sp. NFIX38/Klebsiella sp. NFIX37/Klebsiella sp. NFIX36/Klebsiella sp. NFIX35/Klebsiella sp. NFIX34/Klebsiella sp. NFI…	ref_mOTU_v25_00085	Consistent	0.999	11	10	10	1	NZ_QVFP01000015.1 Klebsiella pneumoniae strain D14_15_08Ph NODE_15_length_135971_cov_21.6654, whole genome shotgun sequence	NA	Contig
Klebsiella_aerogenes___GCF_003057195.1	NZ_PYHJ01000001.1	WP_045411220.1	100	547	0	0	211098	212738	1	547	3e-310	1068.5	NZ_PYHJ01000001.1	759827	chromosome.Proteobacteria		CMY2-MIR-ACT-EC	BETA-LACTAM	Klebsiella_aerogenes___GCF_003057195.1	NA	Enterobacteriaceae sp. [Klebsiella aerogenes/Enterobacter cloacae]	ref_mOTU_v25_00084	Consistent	0.999	10	10	10	1	NZ_PYHJ01000001.1 Klebsiella aerogenes strain AUH-KAM5 NODE_1_length_759827_cov_52.9829, whole genome shotgun sequence	NA	Contig
Acinetobacter_baumannii___GCF_900117825.2	NZ_FPFQ02000019.1	WP_001207327.1	100	548	0	0	19165	20808	1	548	0	1091.3	NZ_FPFQ02000019.1	90830	chromosome.Proteobacteria				Acinetobacter_baumannii___GCF_900117825.2	NA	Bacteria sp. [Acinetobacter nosocomialis/Staphylococcus aureus/Acinetobacter baumannii/Acinetobacter calcoaceticus]	ref_mOTU_v25_00259	Consistent	0.999	10	10	10	1	NZ_FPFQ02000019.1 Acinetobacter baumannii strain A84, whole genome shotgun sequence	NA	Scaffold
Salmonella_enterica_subsp_enterica_serovar_Weltevreden___GCF_003000415.1	NZ_MWNS01000020.1	WP_001534544.1	100	547	0	0	31017	32657	1	547	0	1105.5	NZ_MWNS01000020.1	133480	chromosome.Proteobacteria				Salmonella_enterica_subsp_enterica_serovar_Weltevreden___GCF_003000415.1	NA	Salmonella enterica/bongori	ref_mOTU_v25_00099	Consistent	0.999	10	10	10	1	NZ_MWNS01000020.1 Salmonella enterica subsp. enterica serovar Weltevreden strain CNGD2016011 scaffold11, whole genome shotgun sequence	NA	Contig
Neisseria_meningitidis___GCF_002845825.1	NZ_PHSE01000202.1	WP_024497010.1	100	544	0	0	2795	1164	1	544	0	1093.2	NZ_PHSE01000202.1	17794	chromosome.Proteobacteria				Neisseria_meningitidis___GCF_002845825.1	487	Neisseria meningitidis [Neisseria sp. HMSC070F02/Neisseria meningitidis]	ref_mOTU_v25_01539	Consistent	0.999	10	10	10	1	NZ_PHSE01000202.1 Neisseria meningitidis strain PMB5024 182996-PMB5024_contig_81, whole genome shotgun sequence	NA	Scaffold
Escherichia_coli___GCF_003302435.1	NZ_NRXZ01000049.1	EFK16301.1	100	565	0	0	96128	94434	1	565	0	1127.5	NZ_NRXZ01000049.1	264136	chromosome.Proteobacteria		blaEC	BETA-LACTAM	Escherichia_coli___GCF_003302435.1	NA	Proteobacteria sp. [Escherichia sp. KTE114/Escherichia sp. KTE11/Escherichia sp. KTE31/Escherichia sp. KTE52/Escherichia sp. KTE96/Escherichia sp. KTE159/Escherichia marmotae/Shigella sp. SF-2015/Achromobacter sp. ATCC35328/Shigella sp. PAMC 28760/Escherichia albertii/Komagataeibacter hansenii/Escherichia sp. 1_1_43/Escherichia sp. 4_1_40B/Escherichia coli/Escherichia fergusonii/Klebsiella oxytoc…	ref_mOTU_v25_00095	Consistent	0.999	10	10	10	1	NZ_NRXZ01000049.1 Escherichia coli strain 740 NODE_3_length_264136_cov_126.721, whole genome shotgun sequence	NA	Scaffold
Escherichia_coli___GCF_003302435.1	NZ_NRXZ01000051.1	mcr-1.1_1_KP347127_1	100	542	0	0	3521	5146	1	542	2.9e-313	1073.5	NZ_NRXZ01000051.1	32668	plasmid.Proteobacteria	IncX4_1	mcr-1.1	COLISTIN	Escherichia_coli___GCF_003302435.1	NA	Proteobacteria sp. [Escherichia sp. KTE114/Escherichia sp. KTE11/Escherichia sp. KTE31/Escherichia sp. KTE52/Escherichia sp. KTE96/Escherichia sp. KTE159/Escherichia marmotae/Shigella sp. SF-2015/Achromobacter sp. ATCC35328/Shigella sp. PAMC 28760/Escherichia albertii/Komagataeibacter hansenii/Escherichia sp. 1_1_43/Escherichia sp. 4_1_40B/Escherichia coli/Escherichia fergusonii/Klebsiella oxytoc…	ref_mOTU_v25_00095	Consistent	0.999	10	10	10	1	NZ_NRXZ01000051.1 Escherichia coli strain 740 NODE_43_length_32668_cov_181.932, whole genome shotgun sequence	NA	Scaffold
Shigella_sonnei___GCF_900160595.1	NZ_FUEB01000016.1	EFK16301.1	98.9	565	6	0	8665	10359	1	565	0	1116.3	NZ_FUEB01000016.1	53587	chromosome.Proteobacteria				Shigella_sonnei___GCF_900160595.1	NA	Proteobacteria sp. [Escherichia sp. KTE114/Escherichia sp. KTE11/Escherichia sp. KTE31/Escherichia sp. KTE52/Escherichia sp. KTE96/Escherichia sp. KTE159/Escherichia marmotae/Shigella sp. SF-2015/Achromobacter sp. ATCC35328/Shigella sp. PAMC 28760/Escherichia albertii/Komagataeibacter hansenii/Escherichia sp. 1_1_43/Escherichia sp. 4_1_40B/Escherichia coli/Escherichia fergusonii/Klebsiella oxytoc…	ref_mOTU_v25_00095	Consistent	0.999	10	10	10	1	NZ_FUEB01000016.1 Shigella sonnei strain sh1477, whole genome shotgun sequence	NA	Scaffold
Acinetobacter_baumannii___GCF_002950515.1	NZ_PUDJ01000022.1	WP_002017062.1	100	549	0	0	19676	21322	1	549	0	1088.2	NZ_PUDJ01000022.1	60478	chromosome.Proteobacteria				Acinetobacter_baumannii___GCF_002950515.1	NA	Bacteria sp. [Acinetobacter nosocomialis/Staphylococcus aureus/Acinetobacter baumannii/Acinetobacter calcoaceticus]	ref_mOTU_v25_00259	Consistent	0.999	10	10	10	1	NZ_PUDJ01000022.1 Acinetobacter baumannii strain R18 P_contig000022, whole genome shotgun sequence	NA	Scaffold
Acinetobacter_baumannii___GCF_002950515.1	NZ_PUDJ01000028.1	WP_032021142.1	100	548	0	0	42940	41297	1	548	0	1089.7	NZ_PUDJ01000028.1	42987	chromosome.Proteobacteria				Acinetobacter_baumannii___GCF_002950515.1	NA	Bacteria sp. [Acinetobacter nosocomialis/Staphylococcus aureus/Acinetobacter baumannii/Acinetobacter calcoaceticus]	ref_mOTU_v25_00259	Consistent	0.999	10	10	10	1	NZ_PUDJ01000028.1 Acinetobacter baumannii strain R18 P_contig000028, whole genome shotgun sequence	NA	Scaffold
Escherichia_coli___GCF_900013275.1	NZ_FAWF01000047.1	EFK16301.1	99.5	565	3	0	17644	15950	1	565	0	1120.9	NZ_FAWF01000047.1	18084	chromosome.Proteobacteria				Escherichia_coli___GCF_900013275.1	NA	Proteobacteria sp. [Escherichia sp. KTE114/Escherichia sp. KTE11/Escherichia sp. KTE31/Escherichia sp. KTE52/Escherichia sp. KTE96/Escherichia sp. KTE159/Escherichia marmotae/Shigella sp. SF-2015/Achromobacter sp. ATCC35328/Shigella sp. PAMC 28760/Escherichia albertii/Komagataeibacter hansenii/Escherichia sp. 1_1_43/Escherichia sp. 4_1_40B/Escherichia coli/Escherichia fergusonii/Klebsiella oxytoc…	ref_mOTU_v25_00095	Consistent	0.999	10	10	10	1	NZ_FAWF01000047.1 Escherichia coli strain ED017 isolate VTEC, whole genome shotgun sequence	NA	Contig
Escherichia_coli___GCF_900013275.1	NZ_FAWF01000128.1	WP_069200861.1	100	539	0	0	9452	11068	1	539	0	1090.9	NZ_FAWF01000128.1	13876	unclassified.Proteobacteria				Escherichia_coli___GCF_900013275.1	NA	Proteobacteria sp. [Escherichia sp. KTE114/Escherichia sp. KTE11/Escherichia sp. KTE31/Escherichia sp. KTE52/Escherichia sp. KTE96/Escherichia sp. KTE159/Escherichia marmotae/Shigella sp. SF-2015/Achromobacter sp. ATCC35328/Shigella sp. PAMC 28760/Escherichia albertii/Komagataeibacter hansenii/Escherichia sp. 1_1_43/Escherichia sp. 4_1_40B/Escherichia coli/Escherichia fergusonii/Klebsiella oxytoc…	ref_mOTU_v25_00095	Consistent	0.999	10	10	10	1	NZ_FAWF01000128.1 Escherichia coli strain ED017 isolate VTEC, whole genome shotgun sequence	NA	Contig
Pseudomonas_viridiflava___GCF_900600245.1	NZ_UVYP01000013.1	WP_122421030.1	100	546	0	0	9529	7892	1	546	0	1092.8	NZ_UVYP01000013.1	165282	chromosome.Proteobacteria				Pseudomonas_viridiflava___GCF_900600245.1	NA	Pseudomonas marginalis/viridiflava [Pseudomonas syringae group genomosp. 3/Pseudomonas marginalis/Pseudomonas viridiflava]	ref_mOTU_v25_01202	Consistent	0.999	10	10	10	1	NZ_UVYP01000013.1 Pseudomonas viridiflava isolate p6.E7, whole genome shotgun sequence	NA	Contig
Salmonella_enterica_subsp_enterica_serovar_Agona_str_10_A_05___GCF_000388375.1	NZ_CATR01000007.1	WP_000919294.1	100	547	0	0	71137	72777	1	547	0	1102.8	NZ_CATR01000007.1	82831	chromosome.Proteobacteria				Salmonella_enterica_subsp_enterica_serovar_Agona_str_10_A_05___GCF_000388375.1	NA	Salmonella enterica/bongori	ref_mOTU_v25_00099	Consistent	0.999	10	10	10	1	NZ_CATR01000007.1 Salmonella enterica subsp. enterica serovar Agona str. 10.A.05, whole genome shotgun sequence	NA	Scaffold
Shigella_sonnei___GCF_001260815.1	NZ_CXGO01000014.1	EFK16301.1	98.9	565	6	0	45009	43315	1	565	0	1116.3	NZ_CXGO01000014.1	46169	chromosome.Proteobacteria				Shigella_sonnei___GCF_001260815.1	NA	Proteobacteria sp. [Escherichia sp. KTE114/Escherichia sp. KTE11/Escherichia sp. KTE31/Escherichia sp. KTE52/Escherichia sp. KTE96/Escherichia sp. KTE159/Escherichia marmotae/Shigella sp. SF-2015/Achromobacter sp. ATCC35328/Shigella sp. PAMC 28760/Escherichia albertii/Komagataeibacter hansenii/Escherichia sp. 1_1_43/Escherichia sp. 4_1_40B/Escherichia coli/Escherichia fergusonii/Klebsiella oxytoc…	ref_mOTU_v25_00095	Consistent	0.999	10	10	10	1	NZ_CXGO01000014.1 Shigella sonnei strain H112580301, whole genome shotgun sequence	NA	Scaffold
Pseudomonas_viridiflava___GCF_900583995.1	NZ_UTNW01000054.1	WP_122432975.1	100	546	0	0	321274	322911	1	546	0	1094.3	NZ_UTNW01000054.1	473776	chromosome.Proteobacteria				Pseudomonas_viridiflava___GCF_900583995.1	NA	Pseudomonas marginalis/viridiflava [Pseudomonas syringae group genomosp. 3/Pseudomonas marginalis/Pseudomonas viridiflava]	ref_mOTU_v25_01202	Consistent	0.999	10	10	10	1	NZ_UTNW01000054.1 Pseudomonas viridiflava isolate p20.E3, whole genome shotgun sequence	NA	Contig
Neisseria_gonorrhoeae___GCF_900087725.2	NZ_LT591910.1	WP_003702904.1	100	544	0	0	1179550	1177919	1	544	0	1092.4	NZ_LT591910.1	2172826	chromosome.Proteobacteria				Neisseria_gonorrhoeae___GCF_900087725.2	485	Neisseria gonorrhoeae	ref_mOTU_v25_01538	Consistent	0.999	10	10	10	1	NZ_LT591910.1 Neisseria gonorrhoeae strain WHO N genome assembly, chromosome: 1	NA	Complete Genome
Salmonella_enterica_subsp_enterica_serovar_Montevideo___GCF_001245015.1	NZ_LHKV01000003.1	WP_000919299.1	100	547	0	0	386141	387781	1	547	0	1104.7	NZ_LHKV01000003.1	506772	chromosome.Proteobacteria				Salmonella_enterica_subsp_enterica_serovar_Montevideo___GCF_001245015.1	NA	Salmonella enterica/bongori	ref_mOTU_v25_00099	Consistent	0.999	10	10	10	1	NZ_LHKV01000003.1 Salmonella enterica subsp. enterica serovar Montevideo strain CVM N48700 N48700_contig_3, whole genome shotgun sequence	NA	Contig
Escherichia_coli___GCF_003980575.1	NZ_PNSI01000011.1	EFK16301.1	99.6	565	2	0	8274	9968	1	565	0	1122.8	NZ_PNSI01000011.1	122368	chromosome.Proteobacteria				Escherichia_coli___GCF_003980575.1	NA	Proteobacteria sp. [Escherichia sp. KTE114/Escherichia sp. KTE11/Escherichia sp. KTE31/Escherichia sp. KTE52/Escherichia sp. KTE96/Escherichia sp. KTE159/Escherichia marmotae/Shigella sp. SF-2015/Achromobacter sp. ATCC35328/Shigella sp. PAMC 28760/Escherichia albertii/Komagataeibacter hansenii/Escherichia sp. 1_1_43/Escherichia sp. 4_1_40B/Escherichia coli/Escherichia fergusonii/Klebsiella oxytoc…	ref_mOTU_v25_00095	Consistent	0.999	10	10	10	1	NZ_PNSI01000011.1 Escherichia coli strain 703184 703184_11, whole genome shotgun sequence	NA	Contig
Pseudomonas_savastanoi_pv_fraxini___GCF_003701475.1	NZ_RBSB01000002.1	WP_002552601.1	100	547	0	0	56218	54578	1	547	0	1096.6	NZ_RBSB01000002.1	58418	chromosome.Proteobacteria				Pseudomonas_savastanoi_pv_fraxini___GCF_003701475.1	NA	Pseudomonas sp. [Pseudomonas sp. ICMP 10191/Pseudomonas sp. NFACC10-1/Pseudomonas cerasi/Pseudomonas sp. BS3759/Pseudomonas sp. BS3767/Pseudomonas sp. BDAL1/Pseudomonas congelans/Pseudomonas syringae group genomosp. 3/Pseudomonas savastanoi/Pseudomonas syringae/Pseudomonas syringae pv. coryli/Pseudomonas amygdali/Pseudomonas sp. ICMP 3272]	ref_mOTU_v25_01211	Consistent	0.999	10	10	10	1	NZ_RBSB01000002.1 Pseudomonas savastanoi pv. fraxini strain ICMP 9132 PfrICMP9132_Contig_103, whole genome shotgun sequence	NA	Scaffold
Escherichia_coli_O26_H11___GCF_002766835.1	NZ_BEQD01000032.1	WP_000591994.1	100	539	0	0	4067	2451	1	539	0	1091.3	NZ_BEQD01000032.1	42306	plasmid.Proteobacteria				Escherichia_coli_O26_H11___GCF_002766835.1	NA	Proteobacteria sp. [Escherichia sp. KTE114/Escherichia sp. KTE11/Escherichia sp. KTE31/Escherichia sp. KTE52/Escherichia sp. KTE96/Escherichia sp. KTE159/Escherichia marmotae/Shigella sp. SF-2015/Achromobacter sp. ATCC35328/Shigella sp. PAMC 28760/Escherichia albertii/Komagataeibacter hansenii/Escherichia sp. 1_1_43/Escherichia sp. 4_1_40B/Escherichia coli/Escherichia fergusonii/Klebsiella oxytoc…	ref_mOTU_v25_00095	Consistent	0.999	10	10	10	1	NZ_BEQD01000032.1 Escherichia coli O26:H11 strain PV728, whole genome shotgun sequence	NA	Scaffold
Escherichia_coli_O26_H11___GCF_002766835.1	NZ_BEQD01000096.1	EFK16301.1	99.5	565	3	0	83162	84856	1	565	0	1120.9	NZ_BEQD01000096.1	206510	chromosome.Proteobacteria				Escherichia_coli_O26_H11___GCF_002766835.1	NA	Proteobacteria sp. [Escherichia sp. KTE114/Escherichia sp. KTE11/Escherichia sp. KTE31/Escherichia sp. KTE52/Escherichia sp. KTE96/Escherichia sp. KTE159/Escherichia marmotae/Shigella sp. SF-2015/Achromobacter sp. ATCC35328/Shigella sp. PAMC 28760/Escherichia albertii/Komagataeibacter hansenii/Escherichia sp. 1_1_43/Escherichia sp. 4_1_40B/Escherichia coli/Escherichia fergusonii/Klebsiella oxytoc…	ref_mOTU_v25_00095	Consistent	0.999	10	10	10	1	NZ_BEQD01000096.1 Escherichia coli O26:H11 strain PV728, whole genome shotgun sequence	NA	Scaffold
Klebsiella_pneumoniae___GCF_900173895.1	NZ_FWNL01000003.1	AGT25176.1	99.8	549	1	0	22551	20905	1	549	0	1102.4	NZ_FWNL01000003.1	410014	chromosome.Proteobacteria				Klebsiella_pneumoniae___GCF_900173895.1	NA	Enterobacterales sp. [Klebsiella sp. D5A/Klebsiella sp. KTE92/Klebsiella sp. 10982/Klebsiella variicola CAG:634/Klebsiella quasipneumoniae/Klebsiella sp. NFIX54/Klebsiella sp. NFIX44/Klebsiella sp. NFIX43/Klebsiella sp. NFIX42/Klebsiella sp. NFIX41/Klebsiella sp. NFIX40/Klebsiella sp. NFIX38/Klebsiella sp. NFIX37/Klebsiella sp. NFIX36/Klebsiella sp. NFIX35/Klebsiella sp. NFIX34/Klebsiella sp. NFI…	ref_mOTU_v25_00085	Consistent	0.999	10	10	10	1	NZ_FWNL01000003.1 Klebsiella pneumoniae strain VRCO0332, whole genome shotgun sequence	NA	Scaffold
Pseudomonas_alcaligenes_NBRC_14159___GCF_000467105.1	NZ_BATI01000052.1	GAD64878.1	99.8	558	1	0	160	1833	1	558	0	1116.7	NZ_BATI01000052.1	23920	plasmid.Proteobacteria				Pseudomonas_alcaligenes_NBRC_14159___GCF_000467105.1	43263	Pseudomonas alcaligenes	ref_mOTU_v25_00227	Consistent	0.999	10	8	8	1	NZ_BATI01000052.1 Pseudomonas alcaligenes NBRC 14159, whole genome shotgun sequence	NA	Contig
Escherichia_coli___GCF_002510345.1	NZ_NLVF01000020.1	CDN84984.1	99.5	562	3	0	2412	4097	1	562	0	1122.5	NZ_NLVF01000020.1	66719	chromosome.Proteobacteria				Escherichia_coli___GCF_002510345.1	NA	Proteobacteria sp. [Escherichia sp. KTE114/Escherichia sp. KTE11/Escherichia sp. KTE31/Escherichia sp. KTE52/Escherichia sp. KTE96/Escherichia sp. KTE159/Escherichia marmotae/Shigella sp. SF-2015/Achromobacter sp. ATCC35328/Shigella sp. PAMC 28760/Escherichia albertii/Komagataeibacter hansenii/Escherichia sp. 1_1_43/Escherichia sp. 4_1_40B/Escherichia coli/Escherichia fergusonii/Klebsiella oxytoc…	ref_mOTU_v25_00095	Consistent	0.999	10	10	10	1	NZ_NLVF01000020.1 Escherichia coli strain MOD1-EC6541 MOD1-EC6541_20_length_66719_cov_27.7691, whole genome shotgun sequence	NA	Contig
Klebsiella_pneumoniae___GCF_900506305.1	NZ_UJNE01000004.1	BAH62496.1	99.5	549	3	0	229354	227708	1	549	0	1101.7	NZ_UJNE01000004.1	368124	chromosome.Proteobacteria				Klebsiella_pneumoniae___GCF_900506305.1	NA	Enterobacterales sp. [Klebsiella sp. D5A/Klebsiella sp. KTE92/Klebsiella sp. 10982/Klebsiella variicola CAG:634/Klebsiella quasipneumoniae/Klebsiella sp. NFIX54/Klebsiella sp. NFIX44/Klebsiella sp. NFIX43/Klebsiella sp. NFIX42/Klebsiella sp. NFIX41/Klebsiella sp. NFIX40/Klebsiella sp. NFIX38/Klebsiella sp. NFIX37/Klebsiella sp. NFIX36/Klebsiella sp. NFIX35/Klebsiella sp. NFIX34/Klebsiella sp. NFI…	ref_mOTU_v25_00085	Consistent	0.999	10	10	10	1	NZ_UJNE01000004.1 Klebsiella pneumoniae strain EuSCAPE_IE013, whole genome shotgun sequence	NA	Contig
Vibrio_breoganii___GCF_002875445.1	NZ_MDAV01000024.1	WP_017027001.1	100	540	0	0	47710	49329	1	540	0	1082.8	NZ_MDAV01000024.1	58443	chromosome.Proteobacteria				Vibrio_breoganii___GCF_002875445.1	553239	Vibrio breoganii	ref_mOTU_v25_02933	Consistent	0.999	10	10	10	1	NZ_MDAV01000024.1 Vibrio breoganii strain 10N.222.52.B2 10N.222.52.B2_contig_26, whole genome shotgun sequence	NA	Scaffold
Enterobacter_cloacae___GCF_002528975.1	NZ_NMPX01000006.1	WP_097534256.1	100	541	0	0	94850	96472	1	541	0	1097.8	NZ_NMPX01000006.1	188720	chromosome.Proteobacteria				Enterobacter_cloacae___GCF_002528975.1	NA	Bacteria sp. [Enterobacter sp. SENG-6/Enterobacter sp. MGH 1/Enterobacter sp. MGH 3/Enterobacter sp. MGH 6/Enterobacter sp. MGH 7/Enterobacter sp. MGH 10/Enterobacter sp. MGH 14/Enterobacter sp. MGH 15/Enterobacter sp. MGH 22/Enterobacter sp. MGH 23/Enterobacter sp. MGH 24/Enterobacter sp. MGH 25/Enterobacter sp. MGH 33/Enterobacter sp. MGH 37/Enterobacter sp. MGH 38/Enterobacter sp. BWH 37/Enter…	ref_mOTU_v25_00077	Consistent	0.999	10	10	10	1	NZ_NMPX01000006.1 Enterobacter cloacae strain DL4.3 NODE_6_length_188720_cov_103.213_ID_11, whole genome shotgun sequence	NA	Contig
Salmonella_enterica_subsp_enterica_serovar_Tennessee___GCF_001620565.1	NZ_LWIQ01000012.1	WP_000919294.1	100	547	0	0	136920	135280	1	547	0	1102.8	NZ_LWIQ01000012.1	763471	chromosome.Proteobacteria				Salmonella_enterica_subsp_enterica_serovar_Tennessee___GCF_001620565.1	NA	Salmonella enterica/bongori	ref_mOTU_v25_00099	Consistent	0.999	10	10	10	1	NZ_LWIQ01000012.1 Salmonella enterica subsp. enterica serovar Tennessee strain MOD1_SALC_61 contig0011, whole genome shotgun sequence	NA	Scaffold
Escherichia_coli_HVH_21_4_4517873____GCF_000456305.1	NZ_KE699028.1	EFJ59416.1	99.6	565	2	0	323933	322239	1	565	0	1126.7	NZ_KE699028.1	390544	chromosome.Proteobacteria				Escherichia_coli_HVH_21_4_4517873____GCF_000456305.1	NA	Proteobacteria sp. [Escherichia sp. KTE114/Escherichia sp. KTE11/Escherichia sp. KTE31/Escherichia sp. KTE52/Escherichia sp. KTE96/Escherichia sp. KTE159/Escherichia marmotae/Shigella sp. SF-2015/Achromobacter sp. ATCC35328/Shigella sp. PAMC 28760/Escherichia albertii/Komagataeibacter hansenii/Escherichia sp. 1_1_43/Escherichia sp. 4_1_40B/Escherichia coli/Escherichia fergusonii/Klebsiella oxytoc…	ref_mOTU_v25_00095	Consistent	0.999	10	10	10	1	NZ_KE699028.1 Escherichia coli HVH 21 (4-4517873) acXuD-supercont1.9, whole genome shotgun sequence	NA	Scaffold
Enterobacter_hormaechei_subsp_oharae___GCF_001054075.1	NZ_JVZA01000003.1	CZX41174.1	99.8	594	1	0	31439	33220	1	594	0	1211.8	NZ_JVZA01000003.1	48381	chromosome.Proteobacteria				Enterobacter_hormaechei_subsp_oharae___GCF_001054075.1	NA	Bacteria sp. [Enterobacter sp. SENG-6/Enterobacter sp. MGH 1/Enterobacter sp. MGH 3/Enterobacter sp. MGH 6/Enterobacter sp. MGH 7/Enterobacter sp. MGH 10/Enterobacter sp. MGH 14/Enterobacter sp. MGH 15/Enterobacter sp. MGH 22/Enterobacter sp. MGH 23/Enterobacter sp. MGH 24/Enterobacter sp. MGH 25/Enterobacter sp. MGH 33/Enterobacter sp. MGH 37/Enterobacter sp. MGH 38/Enterobacter sp. BWH 37/Enter…	ref_mOTU_v25_00077	Consistent	0.999	10	10	10	1	NZ_JVZA01000003.1 Enterobacter hormaechei subsp. oharae strain 1202_ECLO 13_48381_536888, whole genome shotgun sequence	NA	Scaffold
Enterobacter_hormaechei_subsp_oharae___GCF_001054075.1	NZ_JVZA01000208.1	WP_012477388.1	100	551	0	0	3131	1479	1	551	0	1102.8	NZ_JVZA01000208.1	3275	chromosome.unclassified		mcr-9.1	COLISTIN	Enterobacter_hormaechei_subsp_oharae___GCF_001054075.1	NA	Bacteria sp. [Enterobacter sp. SENG-6/Enterobacter sp. MGH 1/Enterobacter sp. MGH 3/Enterobacter sp. MGH 6/Enterobacter sp. MGH 7/Enterobacter sp. MGH 10/Enterobacter sp. MGH 14/Enterobacter sp. MGH 15/Enterobacter sp. MGH 22/Enterobacter sp. MGH 23/Enterobacter sp. MGH 24/Enterobacter sp. MGH 25/Enterobacter sp. MGH 33/Enterobacter sp. MGH 37/Enterobacter sp. MGH 38/Enterobacter sp. BWH 37/Enter…	ref_mOTU_v25_00077	Consistent	0.999	10	10	10	1	NZ_JVZA01000208.1 Enterobacter hormaechei subsp. oharae strain 1202_ECLO 833_3275_152697_230+,82+, whole genome shotgun sequence	NA	Scaffold
Pseudomonas_viridiflava___GCF_900580885.1	NZ_UTCB01000069.1	WP_058432046.1	100	549	0	0	6794	8440	1	549	0	1095.5	NZ_UTCB01000069.1	53095	chromosome.Proteobacteria				Pseudomonas_viridiflava___GCF_900580885.1	NA	Pseudomonas marginalis/viridiflava [Pseudomonas syringae group genomosp. 3/Pseudomonas marginalis/Pseudomonas viridiflava]	ref_mOTU_v25_01202	Consistent	0.999	10	10	10	1	NZ_UTCB01000069.1 Pseudomonas viridiflava isolate p11.G10, whole genome shotgun sequence	NA	Contig
Pseudomonas_viridiflava___GCF_900580885.1	NZ_UTCB01000165.1	WP_069143935.1	100	546	0	0	165916	164279	1	546	0	1092.8	NZ_UTCB01000165.1	734789	chromosome.Proteobacteria				Pseudomonas_viridiflava___GCF_900580885.1	NA	Pseudomonas marginalis/viridiflava [Pseudomonas syringae group genomosp. 3/Pseudomonas marginalis/Pseudomonas viridiflava]	ref_mOTU_v25_01202	Consistent	0.999	10	10	10	1	NZ_UTCB01000165.1 Pseudomonas viridiflava isolate p11.G10, whole genome shotgun sequence	NA	Contig
Neisseria_meningitidis___GCF_900029015.1	NZ_FEQK01000011.1	WP_002216735.1	100	544	0	0	47117	45486	1	544	0	1092.8	NZ_FEQK01000011.1	68776	chromosome.Proteobacteria				Neisseria_meningitidis___GCF_900029015.1	487	Neisseria meningitidis [Neisseria sp. HMSC070F02/Neisseria meningitidis]	ref_mOTU_v25_01539	Consistent	0.999	10	10	10	1	NZ_FEQK01000011.1 Neisseria meningitidis strain 2842STDY5881703, whole genome shotgun sequence	NA	Scaffold
Enterobacter_chengduensis___GCF_001022675.1	NZ_LEDN01000070.1	WP_045327117.1	100	541	0	0	96851	98473	1	541	0	1099	NZ_LEDN01000070.1	642408	chromosome.Proteobacteria				Enterobacter_chengduensis___GCF_001022675.1	NA	Bacteria sp. [Enterobacter sp. SENG-6/Enterobacter sp. MGH 1/Enterobacter sp. MGH 3/Enterobacter sp. MGH 6/Enterobacter sp. MGH 7/Enterobacter sp. MGH 10/Enterobacter sp. MGH 14/Enterobacter sp. MGH 15/Enterobacter sp. MGH 22/Enterobacter sp. MGH 23/Enterobacter sp. MGH 24/Enterobacter sp. MGH 25/Enterobacter sp. MGH 33/Enterobacter sp. MGH 37/Enterobacter sp. MGH 38/Enterobacter sp. BWH 37/Enter…	ref_mOTU_v25_00077	Consistent	0.999	10	10	10	1	NZ_LEDN01000070.1 Enterobacter chengduensis strain GN02587 contig70, whole genome shotgun sequence	NA	Contig
Acinetobacter_baumannii___GCF_001512095.1	NZ_FBWW01000058.1	WP_001207319.1	100	548	0	0	165189	163546	1	548	0	1092.8	NZ_FBWW01000058.1	169376	chromosome.Proteobacteria				Acinetobacter_baumannii___GCF_001512095.1	NA	Bacteria sp. [Acinetobacter nosocomialis/Staphylococcus aureus/Acinetobacter baumannii/Acinetobacter calcoaceticus]	ref_mOTU_v25_00259	Consistent	0.999	10	10	10	1	NZ_FBWW01000058.1 Acinetobacter baumannii strain D62, whole genome shotgun sequence	NA	Scaffold
Acinetobacter_baumannii___GCF_001512095.1	NZ_FBWW01000084.1	WP_031949726.1	100	549	0	0	42703	44349	1	549	0	1089.3	NZ_FBWW01000084.1	110068	chromosome.Proteobacteria				Acinetobacter_baumannii___GCF_001512095.1	NA	Bacteria sp. [Acinetobacter nosocomialis/Staphylococcus aureus/Acinetobacter baumannii/Acinetobacter calcoaceticus]	ref_mOTU_v25_00259	Consistent	0.999	10	10	10	1	NZ_FBWW01000084.1 Acinetobacter baumannii strain D62, whole genome shotgun sequence	NA	Scaffold
Pseudomonas_viridiflava___GCF_900580825.1	NZ_UTBU01000082.1	WP_122432975.1	100	546	0	0	32193	30556	1	546	0	1094.3	NZ_UTBU01000082.1	416798	chromosome.Proteobacteria				Pseudomonas_viridiflava___GCF_900580825.1	NA	Pseudomonas marginalis/viridiflava [Pseudomonas syringae group genomosp. 3/Pseudomonas marginalis/Pseudomonas viridiflava]	ref_mOTU_v25_01202	Consistent	0.999	10	10	10	1	NZ_UTBU01000082.1 Pseudomonas viridiflava isolate p11.F6, whole genome shotgun sequence	NA	Contig
Pseudomonas_aeruginosa___GCF_003968225.1	NZ_RXTO01000020.1	EZP12657.1	99.6	569	2	0	16884	15178	1	569	0	1124.8	NZ_RXTO01000020.1	38647	chromosome.Proteobacteria				Pseudomonas_aeruginosa___GCF_003968225.1	NA	Pseudomonas sp. [Pseudomonas sp. P179/Pseudomonas sp. YS-1p/Pseudomonas sp. HMSC11A05/Pseudomonas sp. HMSC16B01/Pseudomonas sp. HMSC05H02/Pseudomonas sp. HMSC060G01/Pseudomonas sp. HMSC060F12/Pseudomonas sp. HMSC057H01/Pseudomonas sp. HMSC061A10/Pseudomonas sp. HMSC071F02/Pseudomonas sp. HMSC070B12/Pseudomonas sp. HMSC058B07/Pseudomonas sp. HMSC058C05/Pseudomonas sp. HMSC072F09/Pseudomonas sp. HM…	ref_mOTU_v25_00201	Consistent	0.999	10	9	9	1	NZ_RXTO01000020.1 Pseudomonas aeruginosa strain MRSN5524 MRSN5524_contig00020, whole genome shotgun sequence	NA	Contig
Pseudomonas_aeruginosa___GCF_003968225.1	NZ_RXTO01000036.1	RMS53751.1	99.6	563	2	0	67823	69511	1	563	0	1099	NZ_RXTO01000036.1	92129	chromosome.Proteobacteria				Pseudomonas_aeruginosa___GCF_003968225.1	NA	Pseudomonas sp. [Pseudomonas sp. P179/Pseudomonas sp. YS-1p/Pseudomonas sp. HMSC11A05/Pseudomonas sp. HMSC16B01/Pseudomonas sp. HMSC05H02/Pseudomonas sp. HMSC060G01/Pseudomonas sp. HMSC060F12/Pseudomonas sp. HMSC057H01/Pseudomonas sp. HMSC061A10/Pseudomonas sp. HMSC071F02/Pseudomonas sp. HMSC070B12/Pseudomonas sp. HMSC058B07/Pseudomonas sp. HMSC058C05/Pseudomonas sp. HMSC072F09/Pseudomonas sp. HM…	ref_mOTU_v25_00201	Consistent	0.999	10	9	9	1	NZ_RXTO01000036.1 Pseudomonas aeruginosa strain MRSN5524 MRSN5524_contig00036, whole genome shotgun sequence	NA	Contig
Neisseria_meningitidis___GCF_001117325.1	NZ_CMXT01000038.1	WP_002216735.1	100	544	0	0	16744	18375	1	544	0	1092.8	NZ_CMXT01000038.1	20067	chromosome.unclassified				Neisseria_meningitidis___GCF_001117325.1	487	Neisseria meningitidis [Neisseria sp. HMSC070F02/Neisseria meningitidis]	ref_mOTU_v25_01539	Consistent	0.999	10	10	10	1	NZ_CMXT01000038.1 Neisseria meningitidis strain NM1919, whole genome shotgun sequence	NA	Scaffold
Escherichia_fergusonii___GCF_003944565.2	NZ_CP040805.1	WP_000475523.1	100	547	0	0	4082514	4084154	1	547	0	1093.6	NZ_CP040805.1	4576669	chromosome.Proteobacteria		blaEC-8	CEPHALOSPORIN	Escherichia_fergusonii___GCF_003944565.2	NA	Proteobacteria sp. [Escherichia sp. KTE114/Escherichia sp. KTE11/Escherichia sp. KTE31/Escherichia sp. KTE52/Escherichia sp. KTE96/Escherichia sp. KTE159/Escherichia marmotae/Shigella sp. SF-2015/Achromobacter sp. ATCC35328/Shigella sp. PAMC 28760/Escherichia albertii/Komagataeibacter hansenii/Escherichia sp. 1_1_43/Escherichia sp. 4_1_40B/Escherichia coli/Escherichia fergusonii/Klebsiella oxytoc…	ref_mOTU_v25_00095	Consistent	0.999	10	8	8	1	NZ_CP040805.1 Escherichia fergusonii strain EFCF056 chromosome, complete genome	NA	Complete Genome
Escherichia_coli___GCF_900490275.1	NZ_UEJZ01000010.1	EFK16301.1	99.5	565	3	0	37671	39365	1	565	0	1120.9	NZ_UEJZ01000010.1	154668	chromosome.Proteobacteria				Escherichia_coli___GCF_900490275.1	NA	Proteobacteria sp. [Escherichia sp. KTE114/Escherichia sp. KTE11/Escherichia sp. KTE31/Escherichia sp. KTE52/Escherichia sp. KTE96/Escherichia sp. KTE159/Escherichia marmotae/Shigella sp. SF-2015/Achromobacter sp. ATCC35328/Shigella sp. PAMC 28760/Escherichia albertii/Komagataeibacter hansenii/Escherichia sp. 1_1_43/Escherichia sp. 4_1_40B/Escherichia coli/Escherichia fergusonii/Klebsiella oxytoc…	ref_mOTU_v25_00095	Consistent	0.999	10	10	10	1	NZ_UEJZ01000010.1 Escherichia coli strain VREC0481, whole genome shotgun sequence	NA	Scaffold
Escherichia_coli___GCF_002459785.1	NZ_NJUI01000010.1	EFK16301.1	99.5	565	3	0	69312	67618	1	565	0	1120.9	NZ_NJUI01000010.1	182270	chromosome.Proteobacteria		blaEC-18	CEPHALOSPORIN	Escherichia_coli___GCF_002459785.1	NA	Proteobacteria sp. [Escherichia sp. KTE114/Escherichia sp. KTE11/Escherichia sp. KTE31/Escherichia sp. KTE52/Escherichia sp. KTE96/Escherichia sp. KTE159/Escherichia marmotae/Shigella sp. SF-2015/Achromobacter sp. ATCC35328/Shigella sp. PAMC 28760/Escherichia albertii/Komagataeibacter hansenii/Escherichia sp. 1_1_43/Escherichia sp. 4_1_40B/Escherichia coli/Escherichia fergusonii/Klebsiella oxytoc…	ref_mOTU_v25_00095	Consistent	0.999	10	10	10	1	NZ_NJUI01000010.1 Escherichia coli strain MOD1-EC1681 MOD1-EC1681_10_length_182270_cov_35.519, whole genome shotgun sequence	NA	Contig
Escherichia_coli___GCF_002520245.1	NZ_NOPS01000021.1	EFK16301.1	99.5	565	3	0	8155	6461	1	565	0	1121.7	NZ_NOPS01000021.1	64944	chromosome.Proteobacteria		blaEC-15	CEPHALOSPORIN	Escherichia_coli___GCF_002520245.1	NA	Proteobacteria sp. [Escherichia sp. KTE114/Escherichia sp. KTE11/Escherichia sp. KTE31/Escherichia sp. KTE52/Escherichia sp. KTE96/Escherichia sp. KTE159/Escherichia marmotae/Shigella sp. SF-2015/Achromobacter sp. ATCC35328/Shigella sp. PAMC 28760/Escherichia albertii/Komagataeibacter hansenii/Escherichia sp. 1_1_43/Escherichia sp. 4_1_40B/Escherichia coli/Escherichia fergusonii/Klebsiella oxytoc…	ref_mOTU_v25_00095	Consistent	0.999	10	10	10	1	NZ_NOPS01000021.1 Escherichia coli strain MOD1-EC6869 MOD1-EC6869_21_length_64944_cov_62.5195, whole genome shotgun sequence	NA	Contig
Pseudomonas_aeruginosa_MSH3___GCF_000481985.1	NZ_KI519298.1	VFT64192.1	99.6	569	2	0	2076992	2078698	1	569	0	1125.5	NZ_KI519298.1	5470903	chromosome.Proteobacteria		crpP,catB7,fosA-354827590,blaPDC-374,aph(3')-IIb	FLUOROQUINOLONE,CHLORAMPHENICOL,FOSFOMYCIN,CEPHALOSPORIN,KANAMYCIN	Pseudomonas_aeruginosa_MSH3___GCF_000481985.1	NA	Pseudomonas sp. [Pseudomonas sp. P179/Pseudomonas sp. YS-1p/Pseudomonas sp. HMSC11A05/Pseudomonas sp. HMSC16B01/Pseudomonas sp. HMSC05H02/Pseudomonas sp. HMSC060G01/Pseudomonas sp. HMSC060F12/Pseudomonas sp. HMSC057H01/Pseudomonas sp. HMSC061A10/Pseudomonas sp. HMSC071F02/Pseudomonas sp. HMSC070B12/Pseudomonas sp. HMSC058B07/Pseudomonas sp. HMSC058C05/Pseudomonas sp. HMSC072F09/Pseudomonas sp. HM…	ref_mOTU_v25_00201	Consistent	0.999	10	10	10	1	NZ_KI519298.1 Pseudomonas aeruginosa MSH3 adgeF-supercont1.1, whole genome shotgun sequence	NA	Scaffold
Escherichia_coli___GCF_003886675.1	NZ_RRWK01000007.1	EFJ59416.1	99.6	565	2	0	65110	66804	1	565	0	1126.7	NZ_RRWK01000007.1	211921	chromosome.Proteobacteria				Escherichia_coli___GCF_003886675.1	NA	Proteobacteria sp. [Escherichia sp. KTE114/Escherichia sp. KTE11/Escherichia sp. KTE31/Escherichia sp. KTE52/Escherichia sp. KTE96/Escherichia sp. KTE159/Escherichia marmotae/Shigella sp. SF-2015/Achromobacter sp. ATCC35328/Shigella sp. PAMC 28760/Escherichia albertii/Komagataeibacter hansenii/Escherichia sp. 1_1_43/Escherichia sp. 4_1_40B/Escherichia coli/Escherichia fergusonii/Klebsiella oxytoc…	ref_mOTU_v25_00095	Consistent	0.999	10	10	10	1	NZ_RRWK01000007.1 Escherichia coli strain UMB0933 NODE_7_length_211921_cov_46.161435, whole genome shotgun sequence	NA	Contig
Escherichia_coli___GCF_004569685.1	NZ_RZAO01000007.1	CDN84984.1	99.8	562	1	0	179476	177791	1	562	0	1125.5	NZ_RZAO01000007.1	197852	chromosome.Proteobacteria				Escherichia_coli___GCF_004569685.1	NA	Proteobacteria sp. [Escherichia sp. KTE114/Escherichia sp. KTE11/Escherichia sp. KTE31/Escherichia sp. KTE52/Escherichia sp. KTE96/Escherichia sp. KTE159/Escherichia marmotae/Shigella sp. SF-2015/Achromobacter sp. ATCC35328/Shigella sp. PAMC 28760/Escherichia albertii/Komagataeibacter hansenii/Escherichia sp. 1_1_43/Escherichia sp. 4_1_40B/Escherichia coli/Escherichia fergusonii/Klebsiella oxytoc…	ref_mOTU_v25_00095	Consistent	0.999	10	10	10	1	NZ_RZAO01000007.1 Escherichia coli strain URMC_117 NODE_7_length_197852_cov_39.710644, whole genome shotgun sequence	NA	Contig
Salmonella_enterica_subsp_enterica_serovar_Newport___GCF_002107265.1	NZ_NBRI01000003.1	WP_000919310.1	100	547	0	0	137138	135498	1	547	0	1105.1	NZ_NBRI01000003.1	472542	chromosome.Proteobacteria				Salmonella_enterica_subsp_enterica_serovar_Newport___GCF_002107265.1	NA	Salmonella enterica/bongori	ref_mOTU_v25_00099	Consistent	0.999	10	10	10	1	NZ_NBRI01000003.1 Salmonella enterica subsp. enterica serovar Newport strain NY_FSL S10-1632 NODE_3_length_472542_cov_46.9949_ID_5310, whole genome shotgun sequence	NA	Contig
Salmonella_enterica_subsp_enterica_serovar_Infantis_str_CVM_22577___GCF_002592255.1	NZ_JABL01000045.1	WP_023236901.1	100	547	0	0	35060	36700	1	547	0	1102.8	NZ_JABL01000045.1	171441	chromosome.Proteobacteria				Salmonella_enterica_subsp_enterica_serovar_Infantis_str_CVM_22577___GCF_002592255.1	NA	Salmonella enterica/bongori	ref_mOTU_v25_00099	Consistent	0.999	10	10	10	1	NZ_JABL01000045.1 Salmonella enterica subsp. enterica serovar Infantis str. CVM 22577 22577_contig_5, whole genome shotgun sequence	NA	Scaffold
Xanthomonas_oryzae_pv_oryzae___GCF_002850115.1	NZ_CP019085.1	AEQ95470.1	98.8	585	7	0	1280675	1278921	1	585	0	1171.4	NZ_CP019085.1	4703782	chromosome.Proteobacteria				Xanthomonas_oryzae_pv_oryzae___GCF_002850115.1	347	Xanthomonas oryzae	ref_mOTU_v25_01733	Consistent	0.999	10	8	8	1	NZ_CP019085.1 Xanthomonas oryzae pv. oryzae strain MAI68 chromosome, complete genome	NA	Complete Genome
Dickeya_solani___GCF_000831935.2	NZ_CP024711.1	WP_022635120.1	100	547	0	0	4428839	4430479	1	547	0	1102.4	NZ_CP024711.1	4932920	chromosome.Proteobacteria				Dickeya_solani___GCF_000831935.2	NA	Dickeya solani/dadantii	ref_mOTU_v25_01758	Consistent	0.999	10	10	10	1	NZ_CP024711.1 Dickeya solani strain IFB 0099 chromosome, complete genome	NA	Complete Genome
Klebsiella_pneumoniae___GCF_900507085.1	NZ_UJQF01000004.1	AGT25176.1	99.8	549	1	0	247189	245543	1	549	0	1102.4	NZ_UJQF01000004.1	328964	chromosome.Proteobacteria				Klebsiella_pneumoniae___GCF_900507085.1	NA	Enterobacterales sp. [Klebsiella sp. D5A/Klebsiella sp. KTE92/Klebsiella sp. 10982/Klebsiella variicola CAG:634/Klebsiella quasipneumoniae/Klebsiella sp. NFIX54/Klebsiella sp. NFIX44/Klebsiella sp. NFIX43/Klebsiella sp. NFIX42/Klebsiella sp. NFIX41/Klebsiella sp. NFIX40/Klebsiella sp. NFIX38/Klebsiella sp. NFIX37/Klebsiella sp. NFIX36/Klebsiella sp. NFIX35/Klebsiella sp. NFIX34/Klebsiella sp. NFI…	ref_mOTU_v25_00085	Consistent	0.999	10	10	10	1	NZ_UJQF01000004.1 Klebsiella pneumoniae strain EuSCAPE_RS107, whole genome shotgun sequence	NA	Contig
Salmonella_enterica_subsp_enterica_serovar_Heidelberg_str_SARA40___GCF_000961995.1	NZ_AMLQ01000052.1	WP_000919290.1	100	547	0	0	416195	417835	1	547	0	1103.2	NZ_AMLQ01000052.1	499324	chromosome.Proteobacteria		fosA7	FOSFOMYCIN	Salmonella_enterica_subsp_enterica_serovar_Heidelberg_str_SARA40___GCF_000961995.1	NA	Salmonella enterica/bongori	ref_mOTU_v25_00099	Consistent	0.999	10	10	10	1	NZ_AMLQ01000052.1 Salmonella enterica subsp. enterica serovar Heidelberg str. SARA40 strain SGSC 2220 SEEHRA40_2, whole genome shotgun sequence	NA	Contig
Salmonella_enterica_subsp_enterica_serovar_Typhi___GCF_001367595.1	NZ_CVFZ01000013.1	WP_000919286.1	100	547	0	0	46378	44738	1	547	0	1103.2	NZ_CVFZ01000013.1	149829	unclassified.Proteobacteria				Salmonella_enterica_subsp_enterica_serovar_Typhi___GCF_001367595.1	NA	Salmonella enterica/bongori	ref_mOTU_v25_00099	Consistent	0.999	10	10	10	1	NZ_CVFZ01000013.1 Salmonella enterica subsp. enterica serovar Typhi strain dn88, whole genome shotgun sequence	NA	Scaffold
Escherichia_coli___GCF_004171085.1	NZ_SAFA01000117.1	EFK16301.1	99.5	565	3	0	2460	4154	1	565	0	1120.9	NZ_SAFA01000117.1	11159	chromosome.Proteobacteria				Escherichia_coli___GCF_004171085.1	NA	Proteobacteria sp. [Escherichia sp. KTE114/Escherichia sp. KTE11/Escherichia sp. KTE31/Escherichia sp. KTE52/Escherichia sp. KTE96/Escherichia sp. KTE159/Escherichia marmotae/Shigella sp. SF-2015/Achromobacter sp. ATCC35328/Shigella sp. PAMC 28760/Escherichia albertii/Komagataeibacter hansenii/Escherichia sp. 1_1_43/Escherichia sp. 4_1_40B/Escherichia coli/Escherichia fergusonii/Klebsiella oxytoc…	ref_mOTU_v25_00095	Consistent	0.999	10	10	10	1	NZ_SAFA01000117.1 Escherichia coli strain TZ38_S scaffold_116, whole genome shotgun sequence	NA	Contig
Acinetobacter_baumannii___GCF_900496535.1	NZ_UFOT01000002.1	WP_038344422.1	100	549	0	0	212761	211115	1	549	0	1089.7	NZ_UFOT01000002.1	248343	chromosome.Proteobacteria				Acinetobacter_baumannii___GCF_900496535.1	NA	Bacteria sp. [Acinetobacter nosocomialis/Staphylococcus aureus/Acinetobacter baumannii/Acinetobacter calcoaceticus]	ref_mOTU_v25_00259	Consistent	0.999	10	10	10	1	NZ_UFOT01000002.1 Acinetobacter baumannii strain 4300STDY7045879, whole genome shotgun sequence	NA	Scaffold
Acinetobacter_baumannii___GCF_900496535.1	NZ_UFOT01000042.1	WP_001207327.1	100	548	0	0	13767	15410	1	548	0	1091.3	NZ_UFOT01000042.1	20266	chromosome.Proteobacteria				Acinetobacter_baumannii___GCF_900496535.1	NA	Bacteria sp. [Acinetobacter nosocomialis/Staphylococcus aureus/Acinetobacter baumannii/Acinetobacter calcoaceticus]	ref_mOTU_v25_00259	Consistent	0.999	10	10	10	1	NZ_UFOT01000042.1 Acinetobacter baumannii strain 4300STDY7045879, whole genome shotgun sequence	NA	Scaffold
Salmonella_enterica_subsp_enterica_serovar_Enteritidis___GCF_002039205.1	NZ_MZSC01000005.1	WP_000919304.1	100	547	0	0	121493	119853	1	547	0	1104.7	NZ_MZSC01000005.1	305237	chromosome.Proteobacteria				Salmonella_enterica_subsp_enterica_serovar_Enteritidis___GCF_002039205.1	NA	Salmonella enterica/bongori	ref_mOTU_v25_00099	Consistent	0.999	10	10	10	1	NZ_MZSC01000005.1 Salmonella enterica subsp. enterica serovar Enteritidis strain CFSAN057733 CFSAN057733_contig_6, whole genome shotgun sequence	NA	Scaffold
Aeromonas_caviae___GCF_001270765.1	NZ_LIIX01000004.1	WP_053288618.1	100	541	0	0	718535	716913	1	541	0	1085.5	NZ_LIIX01000004.1	2239764	chromosome.Proteobacteria		sul1,sul1,aadA2,tet(C),catA2,blaMOX-12,blaOXA-504	SULFONAMIDE,SULFONAMIDE,STREPTOMYCIN,TETRACYCLINE,CHLORAMPHENICOL,CEPHALOSPORIN,BETA-LACTAM	Aeromonas_caviae___GCF_001270765.1	NA	Aeromonas sp. [Aeromonas sp. HZM/Aeromonas sp. 62-46/Aeromonas sanarellii/Aeromonas taiwanensis/Aeromonas hydrophila/Aeromonas caviae]	ref_mOTU_v25_00050	Consistent	0.999	10	9	9	1	NZ_LIIX01000004.1 Aeromonas caviae strain 429865 Ae_04, whole genome shotgun sequence	NA	Contig
Yersinia_ruckeri___GCF_001883155.1	NZ_MEBZ01000046.1	WP_038242658.1	100	545	0	0	16494	14860	1	545	0	1097	NZ_MEBZ01000046.1	225815	chromosome.Proteobacteria				Yersinia_ruckeri___GCF_001883155.1	29486	Yersinia ruckeri	ref_mOTU_v25_01082	Consistent	0.999	10	10	10	1	NZ_MEBZ01000046.1 Yersinia ruckeri strain 14/0125-1k QMA0439_NODE_4_length_225818_cov_55.267_ID_7, whole genome shotgun sequence	NA	Contig
Acinetobacter_baumannii___GCF_003007395.1	NZ_PXMG01000020.1	WP_002017062.1	100	549	0	0	65527	63881	1	549	0	1088.2	NZ_PXMG01000020.1	92142	chromosome.Proteobacteria				Acinetobacter_baumannii___GCF_003007395.1	NA	Bacteria sp. [Acinetobacter nosocomialis/Staphylococcus aureus/Acinetobacter baumannii/Acinetobacter calcoaceticus]	ref_mOTU_v25_00259	Consistent	0.999	10	10	10	1	NZ_PXMG01000020.1 Acinetobacter baumannii strain AB30 D60061-30_R1__paired__trimmed__paired__contig_20, whole genome shotgun sequence	NA	Scaffold
Acinetobacter_baumannii___GCF_003007395.1	NZ_PXMG01000027.1	WP_001207327.1	100	548	0	0	71579	69936	1	548	0	1091.3	NZ_PXMG01000027.1	84876	chromosome.Proteobacteria				Acinetobacter_baumannii___GCF_003007395.1	NA	Bacteria sp. [Acinetobacter nosocomialis/Staphylococcus aureus/Acinetobacter baumannii/Acinetobacter calcoaceticus]	ref_mOTU_v25_00259	Consistent	0.999	10	10	10	1	NZ_PXMG01000027.1 Acinetobacter baumannii strain AB30 D60061-30_R1__paired__trimmed__paired__contig_27, whole genome shotgun sequence	NA	Scaffold
Pseudomonas_aeruginosa___GCF_900406905.1	NZ_OVCW01000009.1	RMS53751.1	99.6	563	2	0	94001	92313	1	563	0	1099.3	NZ_OVCW01000009.1	202511	chromosome.Proteobacteria				Pseudomonas_aeruginosa___GCF_900406905.1	NA	Pseudomonas sp. [Pseudomonas sp. P179/Pseudomonas sp. YS-1p/Pseudomonas sp. HMSC11A05/Pseudomonas sp. HMSC16B01/Pseudomonas sp. HMSC05H02/Pseudomonas sp. HMSC060G01/Pseudomonas sp. HMSC060F12/Pseudomonas sp. HMSC057H01/Pseudomonas sp. HMSC061A10/Pseudomonas sp. HMSC071F02/Pseudomonas sp. HMSC070B12/Pseudomonas sp. HMSC058B07/Pseudomonas sp. HMSC058C05/Pseudomonas sp. HMSC072F09/Pseudomonas sp. HM…	ref_mOTU_v25_00201	Consistent	0.999	10	10	10	1	NZ_OVCW01000009.1 Pseudomonas aeruginosa strain KCRI-372 isolate R0008_372, whole genome shotgun sequence	NA	Contig
Pseudomonas_aeruginosa___GCF_900406905.1	NZ_OVCW01000028.1	WP_003139773.1	100	567	0	0	72589	74289	1	567	0	1125.9	NZ_OVCW01000028.1	89160	chromosome.Proteobacteria				Pseudomonas_aeruginosa___GCF_900406905.1	NA	Pseudomonas sp. [Pseudomonas sp. P179/Pseudomonas sp. YS-1p/Pseudomonas sp. HMSC11A05/Pseudomonas sp. HMSC16B01/Pseudomonas sp. HMSC05H02/Pseudomonas sp. HMSC060G01/Pseudomonas sp. HMSC060F12/Pseudomonas sp. HMSC057H01/Pseudomonas sp. HMSC061A10/Pseudomonas sp. HMSC071F02/Pseudomonas sp. HMSC070B12/Pseudomonas sp. HMSC058B07/Pseudomonas sp. HMSC058C05/Pseudomonas sp. HMSC072F09/Pseudomonas sp. HM…	ref_mOTU_v25_00201	Consistent	0.999	10	10	10	1	NZ_OVCW01000028.1 Pseudomonas aeruginosa strain KCRI-372 isolate R0008_372, whole genome shotgun sequence	NA	Contig
Raoultella_planticola___GCF_001903595.4	NZ_MPYJ04000002.1	WP_046852885.1	100	548	0	0	45297	43654	1	548	0	1088.6	NZ_MPYJ04000002.1	180604	chromosome.Proteobacteria				Raoultella_planticola___GCF_001903595.4	NA	Enterobacteriaceae sp. [Raoultella sp. YJ/Raoultella ornithinolytica/Klebsiella oxytoca/Klebsiella pneumoniae/Raoultella planticola]	ref_mOTU_v25_00087	Consistent	0.999	10	10	10	1	NZ_MPYJ04000002.1 Raoultella planticola strain CRK0162 CRK0162_NODE_13.ctg_1, whole genome shotgun sequence	NA	Contig
Escherichia_coli___GCF_001054175.1	NZ_JVXW01000082.1	EFK16301.1	99.5	565	3	0	79019	80713	1	565	0	1120.9	NZ_JVXW01000082.1	121587	chromosome.Proteobacteria		blaEC-18	CEPHALOSPORIN	Escherichia_coli___GCF_001054175.1	NA	Proteobacteria sp. [Escherichia sp. KTE114/Escherichia sp. KTE11/Escherichia sp. KTE31/Escherichia sp. KTE52/Escherichia sp. KTE96/Escherichia sp. KTE159/Escherichia marmotae/Shigella sp. SF-2015/Achromobacter sp. ATCC35328/Shigella sp. PAMC 28760/Escherichia albertii/Komagataeibacter hansenii/Escherichia sp. 1_1_43/Escherichia sp. 4_1_40B/Escherichia coli/Escherichia fergusonii/Klebsiella oxytoc…	ref_mOTU_v25_00095	Consistent	0.999	10	10	10	1	NZ_JVXW01000082.1 Escherichia coli strain 123_ECOL 710_121587_2510319_454_,...,131+, whole genome shotgun sequence	NA	Scaffold
Acinetobacter_baumannii___GCF_002249265.1	NZ_NQET01000032.1	WP_002017062.1	100	549	0	0	66841	65195	1	549	0	1088.2	NZ_NQET01000032.1	100418	chromosome.Proteobacteria				Acinetobacter_baumannii___GCF_002249265.1	NA	Bacteria sp. [Acinetobacter nosocomialis/Staphylococcus aureus/Acinetobacter baumannii/Acinetobacter calcoaceticus]	ref_mOTU_v25_00259	Consistent	0.999	10	10	10	1	NZ_NQET01000032.1 Acinetobacter baumannii strain ABCRPSTH06 178-SIPA3_NODE_15.ctg_1, whole genome shotgun sequence	NA	Contig
Acinetobacter_baumannii___GCF_002249265.1	NZ_NQET01000069.1	WP_001207327.1	100	548	0	0	40940	39297	1	548	0	1091.6	NZ_NQET01000069.1	46913	chromosome.Proteobacteria				Acinetobacter_baumannii___GCF_002249265.1	NA	Bacteria sp. [Acinetobacter nosocomialis/Staphylococcus aureus/Acinetobacter baumannii/Acinetobacter calcoaceticus]	ref_mOTU_v25_00259	Consistent	0.999	10	10	10	1	NZ_NQET01000069.1 Acinetobacter baumannii strain ABCRPSTH06 178-SIPA3_NODE_29.ctg_1, whole genome shotgun sequence	NA	Contig
Neisseria_meningitidis___GCF_900034545.1	NZ_FERT01000030.1	WP_002216735.1	100	544	0	0	3276	1645	1	544	0	1092.8	NZ_FERT01000030.1	24939	chromosome.Proteobacteria				Neisseria_meningitidis___GCF_900034545.1	487	Neisseria meningitidis [Neisseria sp. HMSC070F02/Neisseria meningitidis]	ref_mOTU_v25_01539	Consistent	0.999	10	10	10	1	NZ_FERT01000030.1 Neisseria meningitidis strain 2842STDY5881032, whole genome shotgun sequence	NA	Scaffold
Salmonella_enterica_subsp_enterica_serovar_Enteritidis___GCF_002039785.1	NZ_MZQC01000003.1	WP_000919304.1	100	547	0	0	85445	83805	1	547	0	1104.7	NZ_MZQC01000003.1	334560	chromosome.Proteobacteria				Salmonella_enterica_subsp_enterica_serovar_Enteritidis___GCF_002039785.1	NA	Salmonella enterica/bongori	ref_mOTU_v25_00099	Consistent	0.999	10	10	10	1	NZ_MZQC01000003.1 Salmonella enterica subsp. enterica serovar Enteritidis strain CFSAN057681 CFSAN057681_contig_3, whole genome shotgun sequence	NA	Scaffold
Escherichia_coli_N37139PS___GCF_000816865.1	NZ_KZ209781.1	EFK16301.1	99.6	565	2	0	134091	132397	1	565	0	1122.1	NZ_KZ209781.1	340358	chromosome.Proteobacteria		blaEC-15	CEPHALOSPORIN	Escherichia_coli_N37139PS___GCF_000816865.1	NA	Proteobacteria sp. [Escherichia sp. KTE114/Escherichia sp. KTE11/Escherichia sp. KTE31/Escherichia sp. KTE52/Escherichia sp. KTE96/Escherichia sp. KTE159/Escherichia marmotae/Shigella sp. SF-2015/Achromobacter sp. ATCC35328/Shigella sp. PAMC 28760/Escherichia albertii/Komagataeibacter hansenii/Escherichia sp. 1_1_43/Escherichia sp. 4_1_40B/Escherichia coli/Escherichia fergusonii/Klebsiella oxytoc…	ref_mOTU_v25_00095	Consistent	0.999	10	10	10	1	NZ_KZ209781.1 Escherichia coli N37139PS N37139PS_contig_5, whole genome shotgun sequence	NA	Scaffold
Pseudomonas_sp_HMSC16B01___GCF_001808305.1	NZ_KV792754.1	RMS53751.1	99.6	563	2	0	135301	133613	1	563	0	1099.3	NZ_KV792754.1	229703	chromosome.Proteobacteria				Pseudomonas_sp_HMSC16B01___GCF_001808305.1	NA	Pseudomonas sp. [Pseudomonas sp. P179/Pseudomonas sp. YS-1p/Pseudomonas sp. HMSC11A05/Pseudomonas sp. HMSC16B01/Pseudomonas sp. HMSC05H02/Pseudomonas sp. HMSC060G01/Pseudomonas sp. HMSC060F12/Pseudomonas sp. HMSC057H01/Pseudomonas sp. HMSC061A10/Pseudomonas sp. HMSC071F02/Pseudomonas sp. HMSC070B12/Pseudomonas sp. HMSC058B07/Pseudomonas sp. HMSC058C05/Pseudomonas sp. HMSC072F09/Pseudomonas sp. HM…	ref_mOTU_v25_00201	Consistent	0.999	10	10	10	1	NZ_KV792754.1 Pseudomonas sp. HMSC16B01 Scaffold301, whole genome shotgun sequence	NA	Scaffold
Pseudomonas_sp_HMSC16B01___GCF_001808305.1	NZ_KV792775.1	VFT64192.1	99.6	569	2	0	3320	1614	1	569	0	1125.2	NZ_KV792775.1	75979	chromosome.Proteobacteria				Pseudomonas_sp_HMSC16B01___GCF_001808305.1	NA	Pseudomonas sp. [Pseudomonas sp. P179/Pseudomonas sp. YS-1p/Pseudomonas sp. HMSC11A05/Pseudomonas sp. HMSC16B01/Pseudomonas sp. HMSC05H02/Pseudomonas sp. HMSC060G01/Pseudomonas sp. HMSC060F12/Pseudomonas sp. HMSC057H01/Pseudomonas sp. HMSC061A10/Pseudomonas sp. HMSC071F02/Pseudomonas sp. HMSC070B12/Pseudomonas sp. HMSC058B07/Pseudomonas sp. HMSC058C05/Pseudomonas sp. HMSC072F09/Pseudomonas sp. HM…	ref_mOTU_v25_00201	Consistent	0.999	10	10	10	1	NZ_KV792775.1 Pseudomonas sp. HMSC16B01 Scaffold417, whole genome shotgun sequence	NA	Scaffold
Pseudomonas_aeruginosa___GCF_001756425.1	NZ_LZQK01000046.1	RMS53751.1	99.6	563	2	0	24402	22714	1	563	0	1099.3	NZ_LZQK01000046.1	196388	chromosome.Proteobacteria				Pseudomonas_aeruginosa___GCF_001756425.1	NA	Pseudomonas sp. [Pseudomonas sp. P179/Pseudomonas sp. YS-1p/Pseudomonas sp. HMSC11A05/Pseudomonas sp. HMSC16B01/Pseudomonas sp. HMSC05H02/Pseudomonas sp. HMSC060G01/Pseudomonas sp. HMSC060F12/Pseudomonas sp. HMSC057H01/Pseudomonas sp. HMSC061A10/Pseudomonas sp. HMSC071F02/Pseudomonas sp. HMSC070B12/Pseudomonas sp. HMSC058B07/Pseudomonas sp. HMSC058C05/Pseudomonas sp. HMSC072F09/Pseudomonas sp. HM…	ref_mOTU_v25_00201	Consistent	0.999	10	10	10	1	NZ_LZQK01000046.1 Pseudomonas aeruginosa strain 9AR3 scaffold14.1, whole genome shotgun sequence	NA	Scaffold
Pseudomonas_aeruginosa___GCF_001756425.1	NZ_LZQK01000190.1	WP_031756078.1	100	567	0	0	17206	15506	1	567	0	1126.3	NZ_LZQK01000190.1	86565	chromosome.Proteobacteria				Pseudomonas_aeruginosa___GCF_001756425.1	NA	Pseudomonas sp. [Pseudomonas sp. P179/Pseudomonas sp. YS-1p/Pseudomonas sp. HMSC11A05/Pseudomonas sp. HMSC16B01/Pseudomonas sp. HMSC05H02/Pseudomonas sp. HMSC060G01/Pseudomonas sp. HMSC060F12/Pseudomonas sp. HMSC057H01/Pseudomonas sp. HMSC061A10/Pseudomonas sp. HMSC071F02/Pseudomonas sp. HMSC070B12/Pseudomonas sp. HMSC058B07/Pseudomonas sp. HMSC058C05/Pseudomonas sp. HMSC072F09/Pseudomonas sp. HM…	ref_mOTU_v25_00201	Consistent	0.999	10	10	10	1	NZ_LZQK01000190.1 Pseudomonas aeruginosa strain 9AR3 scaffold27.1, whole genome shotgun sequence	NA	Scaffold
Salmonella_enterica___GCF_001832205.1	NZ_MLYY01000002.1	WP_000919290.1	100	547	0	0	118667	117027	1	547	0	1103.2	NZ_MLYY01000002.1	587508	chromosome.Proteobacteria				Salmonella_enterica___GCF_001832205.1	NA	Salmonella enterica/bongori	ref_mOTU_v25_00099	Consistent	0.999	10	10	10	1	NZ_MLYY01000002.1 Salmonella enterica strain CFSAN044899 CFSAN044899_2, whole genome shotgun sequence	NA	Contig
Klebsiella_variicola___GCF_900509845.1	NZ_UKAU01000002.1	WP_012542393.1	100	546	0	0	688394	686757	1	546	0	1097	NZ_UKAU01000002.1	1052796	chromosome.Proteobacteria				Klebsiella_variicola___GCF_900509845.1	NA	Enterobacterales sp. [Klebsiella sp. D5A/Klebsiella sp. KTE92/Klebsiella sp. 10982/Klebsiella variicola CAG:634/Klebsiella quasipneumoniae/Klebsiella sp. NFIX54/Klebsiella sp. NFIX44/Klebsiella sp. NFIX43/Klebsiella sp. NFIX42/Klebsiella sp. NFIX41/Klebsiella sp. NFIX40/Klebsiella sp. NFIX38/Klebsiella sp. NFIX37/Klebsiella sp. NFIX36/Klebsiella sp. NFIX35/Klebsiella sp. NFIX34/Klebsiella sp. NFI…	ref_mOTU_v25_00085	Consistent	0.999	10	10	10	1	NZ_UKAU01000002.1 Klebsiella variicola strain EuSCAPE_TR259, whole genome shotgun sequence	NA	Contig
Salmonella_enterica___GCF_002051785.1	NZ_MYIH01000024.1	WP_000919289.1	100	547	0	0	37908	39548	1	547	0	1103.6	NZ_MYIH01000024.1	83952	chromosome.Proteobacteria				Salmonella_enterica___GCF_002051785.1	NA	Salmonella enterica/bongori	ref_mOTU_v25_00099	Consistent	0.999	10	10	10	1	NZ_MYIH01000024.1 Salmonella enterica strain BCW_5859 NODE_24_length_83952_cov_3.93774, whole genome shotgun sequence	NA	Contig
Pseudomonas_sp_GM74___GCF_000282455.1	NZ_AKJG01000048.1	WP_008049232.1	100	549	0	0	67739	66093	1	549	0	1107.8	NZ_AKJG01000048.1	73436	chromosome.Proteobacteria				Pseudomonas_sp_GM74___GCF_000282455.1	NA	Pseudomonas fluorescens/jessenii [Pseudomonas sp. GM33/Pseudomonas sp. GM48/Pseudomonas sp. GM55/Pseudomonas sp. GM74/Pseudomonas sp. UW4/Pseudomonas sp. Root68/Pseudomonas sp. Root71/Pseudomonas sp. B28(2017)/Pseudomonas fluorescens/Pseudomonas jessenii]	ref_mOTU_v25_00154	Consistent	0.999	10	8	8	1	NZ_AKJG01000048.1 Pseudomonas sp. GM74 PMI34_contig54.54, whole genome shotgun sequence	NA	Contig
Shigella_flexneri___GCF_002967445.1	NZ_PUHH01000133.1	ADA76406.1	99.8	562	1	0	16462	18147	1	562	0	1123.2	NZ_PUHH01000133.1	28629	chromosome.Proteobacteria				Shigella_flexneri___GCF_002967445.1	NA	Proteobacteria sp. [Escherichia sp. KTE114/Escherichia sp. KTE11/Escherichia sp. KTE31/Escherichia sp. KTE52/Escherichia sp. KTE96/Escherichia sp. KTE159/Escherichia marmotae/Shigella sp. SF-2015/Achromobacter sp. ATCC35328/Shigella sp. PAMC 28760/Escherichia albertii/Komagataeibacter hansenii/Escherichia sp. 1_1_43/Escherichia sp. 4_1_40B/Escherichia coli/Escherichia fergusonii/Klebsiella oxytoc…	ref_mOTU_v25_00095	Consistent	0.999	10	10	10	1	NZ_PUHH01000133.1 Shigella flexneri strain BS938 CFSAN002077_242, whole genome shotgun sequence	NA	Contig
Klebsiella_pneumoniae_subsp_pneumoniae___GCF_002969405.2	NZ_PUYJ02000017.1	AGT25176.1	99.8	549	1	0	13277	11631	1	549	0	1102.4	NZ_PUYJ02000017.1	95033	chromosome.Proteobacteria				Klebsiella_pneumoniae_subsp_pneumoniae___GCF_002969405.2	NA	Enterobacterales sp. [Klebsiella sp. D5A/Klebsiella sp. KTE92/Klebsiella sp. 10982/Klebsiella variicola CAG:634/Klebsiella quasipneumoniae/Klebsiella sp. NFIX54/Klebsiella sp. NFIX44/Klebsiella sp. NFIX43/Klebsiella sp. NFIX42/Klebsiella sp. NFIX41/Klebsiella sp. NFIX40/Klebsiella sp. NFIX38/Klebsiella sp. NFIX37/Klebsiella sp. NFIX36/Klebsiella sp. NFIX35/Klebsiella sp. NFIX34/Klebsiella sp. NFI…	ref_mOTU_v25_00085	Consistent	0.999	10	10	10	1	NZ_PUYJ02000017.1 Klebsiella pneumoniae subsp. pneumoniae strain CRK0202 CRK0202_NODE_20.ctg_1, whole genome shotgun sequence	NA	Contig
Yersinia_pestis_CA88_4125___GCF_000181455.2	NZ_ABCD01000001.1	WP_002210952.1	100	545	0	0	981102	979468	1	545	0	1094	NZ_ABCD01000001.1	1676077	chromosome.Proteobacteria				Yersinia_pestis_CA88_4125___GCF_000181455.2	NA	Yersinia sp. [Yersinia wautersii/Yersinia similis/Yersinia intermedia/Yersinia pestis/Yersinia pseudotuberculosis]	ref_mOTU_v25_01084	Consistent	0.999	10	10	10	1	NZ_ABCD01000001.1 Yersinia pestis CA88-4125 cont1, whole genome shotgun sequence	NA	Scaffold
Klebsiella_pneumoniae___GCF_900493315.1	NZ_UFCS01000002.1	BAH62496.1	99.5	549	3	0	243372	241726	1	549	0	1102.4	NZ_UFCS01000002.1	806159	chromosome.Proteobacteria				Klebsiella_pneumoniae___GCF_900493315.1	NA	Enterobacterales sp. [Klebsiella sp. D5A/Klebsiella sp. KTE92/Klebsiella sp. 10982/Klebsiella variicola CAG:634/Klebsiella quasipneumoniae/Klebsiella sp. NFIX54/Klebsiella sp. NFIX44/Klebsiella sp. NFIX43/Klebsiella sp. NFIX42/Klebsiella sp. NFIX41/Klebsiella sp. NFIX40/Klebsiella sp. NFIX38/Klebsiella sp. NFIX37/Klebsiella sp. NFIX36/Klebsiella sp. NFIX35/Klebsiella sp. NFIX34/Klebsiella sp. NFI…	ref_mOTU_v25_00085	Consistent	0.999	12	10	10	1	NZ_UFCS01000002.1 Klebsiella pneumoniae strain 4300STDY6470494, whole genome shotgun sequence	NA	Scaffold
Escherichia_coli___GCF_002475395.1	NZ_NOHR01000036.1	EFK16301.1	99.5	565	3	0	9534	7840	1	565	0	1120.9	NZ_NOHR01000036.1	48167	chromosome.Proteobacteria				Escherichia_coli___GCF_002475395.1	NA	Proteobacteria sp. [Escherichia sp. KTE114/Escherichia sp. KTE11/Escherichia sp. KTE31/Escherichia sp. KTE52/Escherichia sp. KTE96/Escherichia sp. KTE159/Escherichia marmotae/Shigella sp. SF-2015/Achromobacter sp. ATCC35328/Shigella sp. PAMC 28760/Escherichia albertii/Komagataeibacter hansenii/Escherichia sp. 1_1_43/Escherichia sp. 4_1_40B/Escherichia coli/Escherichia fergusonii/Klebsiella oxytoc…	ref_mOTU_v25_00095	Consistent	0.999	10	10	10	1	NZ_NOHR01000036.1 Escherichia coli strain MOD1-EC5042 MOD1-EC5042_36_length_48167_cov_162.899, whole genome shotgun sequence	NA	Contig
Salmonella_enterica___GCF_002809565.1	NZ_PIHO01000003.1	WP_000919284.1	100	547	0	0	116199	114559	1	547	0	1105.1	NZ_PIHO01000003.1	477109	chromosome.Proteobacteria				Salmonella_enterica___GCF_002809565.1	NA	Salmonella enterica/bongori	ref_mOTU_v25_00099	Consistent	0.999	10	10	10	1	NZ_PIHO01000003.1 Salmonella enterica strain HZ073 NODE_3_length_477109_cov_196.119, whole genome shotgun sequence	NA	Scaffold
Klebsiella_pneumoniae___GCF_900513895.1	NZ_UKRD01000002.1	AGT25176.1	99.5	549	3	0	295315	296961	1	549	0	1098.6	NZ_UKRD01000002.1	636992	chromosome.Proteobacteria				Klebsiella_pneumoniae___GCF_900513895.1	NA	Enterobacterales sp. [Klebsiella sp. D5A/Klebsiella sp. KTE92/Klebsiella sp. 10982/Klebsiella variicola CAG:634/Klebsiella quasipneumoniae/Klebsiella sp. NFIX54/Klebsiella sp. NFIX44/Klebsiella sp. NFIX43/Klebsiella sp. NFIX42/Klebsiella sp. NFIX41/Klebsiella sp. NFIX40/Klebsiella sp. NFIX38/Klebsiella sp. NFIX37/Klebsiella sp. NFIX36/Klebsiella sp. NFIX35/Klebsiella sp. NFIX34/Klebsiella sp. NFI…	ref_mOTU_v25_00085	Consistent	0.999	11	10	10	1	NZ_UKRD01000002.1 Klebsiella pneumoniae strain EuSCAPE_ME009, whole genome shotgun sequence	NA	Contig
Klebsiella_pneumoniae___GCF_900506015.1	NZ_UJMB01000005.1	AGT25176.1	99.8	549	1	0	247190	245544	1	549	0	1102.4	NZ_UJMB01000005.1	328966	chromosome.Proteobacteria				Klebsiella_pneumoniae___GCF_900506015.1	NA	Enterobacterales sp. [Klebsiella sp. D5A/Klebsiella sp. KTE92/Klebsiella sp. 10982/Klebsiella variicola CAG:634/Klebsiella quasipneumoniae/Klebsiella sp. NFIX54/Klebsiella sp. NFIX44/Klebsiella sp. NFIX43/Klebsiella sp. NFIX42/Klebsiella sp. NFIX41/Klebsiella sp. NFIX40/Klebsiella sp. NFIX38/Klebsiella sp. NFIX37/Klebsiella sp. NFIX36/Klebsiella sp. NFIX35/Klebsiella sp. NFIX34/Klebsiella sp. NFI…	ref_mOTU_v25_00085	Consistent	0.999	10	10	10	1	NZ_UJMB01000005.1 Klebsiella pneumoniae strain EuSCAPE_HR059, whole genome shotgun sequence	NA	Contig
Klebsiella_pneumoniae_BWH_36___GCF_000567565.1	NZ_KK036911.1	AGT25176.1	99.8	549	1	0	4697611	4695965	1	549	0	1102.4	NZ_KK036911.1	5318191	chromosome.Proteobacteria		blaSHV-12,oqxA,oqxB,fosA6,blaKPC-3	CEPHALOSPORIN,PHENICOL;QUINOLONE,PHENICOL;QUINOLONE,FOSFOMYCIN,CARBAPENEM	Klebsiella_pneumoniae_BWH_36___GCF_000567565.1	NA	Enterobacterales sp. [Klebsiella sp. D5A/Klebsiella sp. KTE92/Klebsiella sp. 10982/Klebsiella variicola CAG:634/Klebsiella quasipneumoniae/Klebsiella sp. NFIX54/Klebsiella sp. NFIX44/Klebsiella sp. NFIX43/Klebsiella sp. NFIX42/Klebsiella sp. NFIX41/Klebsiella sp. NFIX40/Klebsiella sp. NFIX38/Klebsiella sp. NFIX37/Klebsiella sp. NFIX36/Klebsiella sp. NFIX35/Klebsiella sp. NFIX34/Klebsiella sp. NFI…	ref_mOTU_v25_00085	Consistent	0.999	10	10	10	1	NZ_KK036911.1 Klebsiella pneumoniae BWH 36 adjcv-supercont1.1, whole genome shotgun sequence	NA	Scaffold
Vibrio_cholerae_V52___GCF_000167935.2	NZ_KQ410497.1	WP_000236217.1	99.8	550	1	0	356703	355054	1	550	0	1095.1	NZ_KQ410497.1	1076557	chromosome.Proteobacteria				Vibrio_cholerae_V52___GCF_000167935.2	NA	Vibrio albensis/cholerae	ref_mOTU_v25_00362	Consistent	0.999	10	9	9	1	NZ_KQ410497.1 Vibrio cholerae V52 supercont1.1, whole genome shotgun sequence	NA	Scaffold
Salmonella_enterica_subsp_arizonae___GCF_900456265.1	NZ_UGXB01000001.1	WP_058344518.1	100	547	0	0	4066395	4068035	1	547	0	1104.7	NZ_UGXB01000001.1	4537029	chromosome.Proteobacteria				Salmonella_enterica_subsp_arizonae___GCF_900456265.1	NA	Salmonella enterica/bongori	ref_mOTU_v25_00099	Consistent	0.999	10	9	9	1	NZ_UGXB01000001.1 Salmonella enterica subsp. arizonae strain NCTC7302, whole genome shotgun sequence	NA	Contig
Ensifer_sp_M14___GCF_003355565.1	NZ_QJNR01000007.1	WP_115421722.1	100	598	0	0	521699	523492	1	598	0	1177.2	NZ_QJNR01000007.1	809877	plasmid.Proteobacteria				Ensifer_sp_M14___GCF_003355565.1	1945861	Sinorhizobium sp. A49	ref_mOTU_v25_01525	Consistent	0.82	10	1	1	1	NZ_QJNR01000007.1 Ensifer sp. M14 Scaffold_7, whole genome shotgun sequence	NA	Scaffold
Salmonella_enterica___GCF_002554235.1	NZ_NPOF01000018.1	WP_000919290.1	100	547	0	0	1815	3455	1	547	0	1103.2	NZ_NPOF01000018.1	76355	chromosome.Proteobacteria				Salmonella_enterica___GCF_002554235.1	NA	Salmonella enterica/bongori	ref_mOTU_v25_00099	Consistent	0.999	10	10	10	1	NZ_NPOF01000018.1 Salmonella enterica strain CFSAN064277 CFSAN064277_18, whole genome shotgun sequence	NA	Contig
Salmonella_enterica_subsp_enterica_serovar_Typhi___GCF_001111425.1	NZ_CJQC01000014.1	WP_000919286.1	100	547	0	0	45959	44319	1	547	0	1103.2	NZ_CJQC01000014.1	148564	unclassified.Proteobacteria				Salmonella_enterica_subsp_enterica_serovar_Typhi___GCF_001111425.1	NA	Salmonella enterica/bongori	ref_mOTU_v25_00099	Consistent	0.999	10	10	10	1	NZ_CJQC01000014.1 Salmonella enterica subsp. enterica serovar Typhi strain MDUST9, whole genome shotgun sequence	NA	Scaffold
Escherichia_coli___GCF_003546245.1	NZ_QXNV01000006.1	EFK16301.1	99.5	565	3	0	58503	56809	1	565	0	1120.9	NZ_QXNV01000006.1	241396	chromosome.Proteobacteria		blaEC-15	CEPHALOSPORIN	Escherichia_coli___GCF_003546245.1	NA	Proteobacteria sp. [Escherichia sp. KTE114/Escherichia sp. KTE11/Escherichia sp. KTE31/Escherichia sp. KTE52/Escherichia sp. KTE96/Escherichia sp. KTE159/Escherichia marmotae/Shigella sp. SF-2015/Achromobacter sp. ATCC35328/Shigella sp. PAMC 28760/Escherichia albertii/Komagataeibacter hansenii/Escherichia sp. 1_1_43/Escherichia sp. 4_1_40B/Escherichia coli/Escherichia fergusonii/Klebsiella oxytoc…	ref_mOTU_v25_00095	Consistent	0.999	10	10	10	1	NZ_QXNV01000006.1 Escherichia coli strain HR163 Contig_6, whole genome shotgun sequence	NA	Contig
Pseudomonas_sp_GW456_12_10_14_LB1___GCF_002901605.1	NZ_PPRX01000003.1	WP_103367872.1	100	552	0	0	156735	158390	1	552	0	1083.2	NZ_PPRX01000003.1	260765	chromosome.Proteobacteria				Pseudomonas_sp_GW456_12_10_14_LB1___GCF_002901605.1	NA	Pseudomonas koreensis/fluorescens [Pseudomonas sp. GM30/Pseudomonas sp. URIL14HWK12:I6/Pseudomonas sp. H1h/Pseudomonas sp. RIT288/Pseudomonas koreensis/Pseudomonas fluorescens/Pseudomonas sp. W15Feb9B]	ref_mOTU_v25_00168	Consistent	0.999	10	9	9	1	NZ_PPRX01000003.1 Pseudomonas sp. GW456-12-10-14-LB1 NODE_3_length_260765_cov_26.6701, whole genome shotgun sequence	NA	Contig
Pseudomonas_viridiflava___GCF_900600905.1	NZ_UWBF01000062.1	WP_122421030.1	100	546	0	0	235127	233490	1	546	0	1092.8	NZ_UWBF01000062.1	710648	chromosome.Proteobacteria				Pseudomonas_viridiflava___GCF_900600905.1	NA	Pseudomonas marginalis/viridiflava [Pseudomonas syringae group genomosp. 3/Pseudomonas marginalis/Pseudomonas viridiflava]	ref_mOTU_v25_01202	Consistent	0.999	10	10	10	1	NZ_UWBF01000062.1 Pseudomonas viridiflava isolate p7.D3, whole genome shotgun sequence	NA	Contig
Enterobacter_sp_AG326___GCF_004362415.1	NZ_SNXG01000002.1	WP_133550371.1	100	541	0	0	828269	826647	1	541	0	1099	NZ_SNXG01000002.1	893760	chromosome.Proteobacteria				Enterobacter_sp_AG326___GCF_004362415.1	NA	Bacteria sp. [Enterobacter sp. SENG-6/Enterobacter sp. MGH 1/Enterobacter sp. MGH 3/Enterobacter sp. MGH 6/Enterobacter sp. MGH 7/Enterobacter sp. MGH 10/Enterobacter sp. MGH 14/Enterobacter sp. MGH 15/Enterobacter sp. MGH 22/Enterobacter sp. MGH 23/Enterobacter sp. MGH 24/Enterobacter sp. MGH 25/Enterobacter sp. MGH 33/Enterobacter sp. MGH 37/Enterobacter sp. MGH 38/Enterobacter sp. BWH 37/Enter…	ref_mOTU_v25_00077	Consistent	0.999	10	10	10	1	NZ_SNXG01000002.1 Enterobacter sp. AG326 Ga0222369_102, whole genome shotgun sequence	NA	Scaffold
Salmonella_enterica_subsp_enterica_serovar_Tennessee___GCF_001535175.1	NZ_LRNY01000002.1	WP_000919294.1	100	547	0	0	63028	61388	1	547	0	1102.8	NZ_LRNY01000002.1	145608	chromosome.Proteobacteria				Salmonella_enterica_subsp_enterica_serovar_Tennessee___GCF_001535175.1	NA	Salmonella enterica/bongori	ref_mOTU_v25_00099	Consistent	0.999	10	10	10	1	NZ_LRNY01000002.1 Salmonella enterica subsp. enterica serovar Tennessee strain CFSAN001376 CFSAN001376_contig0001, whole genome shotgun sequence	NA	Contig
Escherichia_coli___GCF_004767305.1	NZ_SRNK01000009.1	EFJ59416.1	99.5	565	3	0	44458	42764	1	565	0	1125.2	NZ_SRNK01000009.1	226023	chromosome.Proteobacteria		blaEC-5	CEPHALOSPORIN	Escherichia_coli___GCF_004767305.1	NA	Proteobacteria sp. [Escherichia sp. KTE114/Escherichia sp. KTE11/Escherichia sp. KTE31/Escherichia sp. KTE52/Escherichia sp. KTE96/Escherichia sp. KTE159/Escherichia marmotae/Shigella sp. SF-2015/Achromobacter sp. ATCC35328/Shigella sp. PAMC 28760/Escherichia albertii/Komagataeibacter hansenii/Escherichia sp. 1_1_43/Escherichia sp. 4_1_40B/Escherichia coli/Escherichia fergusonii/Klebsiella oxytoc…	ref_mOTU_v25_00095	Consistent	0.999	10	10	10	1	NZ_SRNK01000009.1 Escherichia coli strain BX2S15 NODE_9_length_226023_cov_83.4393, whole genome shotgun sequence	NA	Contig
Neisseria_meningitidis___GCF_900032635.1	NZ_FFCZ01000023.1	WP_002216735.1	100	544	0	0	482	2113	1	544	0	1092.8	NZ_FFCZ01000023.1	31257	chromosome.Proteobacteria				Neisseria_meningitidis___GCF_900032635.1	487	Neisseria meningitidis [Neisseria sp. HMSC070F02/Neisseria meningitidis]	ref_mOTU_v25_01539	Consistent	0.999	10	10	10	1	NZ_FFCZ01000023.1 Neisseria meningitidis strain 2842STDY5881464, whole genome shotgun sequence	NA	Scaffold
Klebsiella_pneumoniae___GCF_002187385.1	NZ_NFXO01000020.1	BAH62496.1	99.6	549	2	0	15381	17027	1	549	0	1102.8	NZ_NFXO01000020.1	71327	chromosome.Proteobacteria				Klebsiella_pneumoniae___GCF_002187385.1	NA	Enterobacterales sp. [Klebsiella sp. D5A/Klebsiella sp. KTE92/Klebsiella sp. 10982/Klebsiella variicola CAG:634/Klebsiella quasipneumoniae/Klebsiella sp. NFIX54/Klebsiella sp. NFIX44/Klebsiella sp. NFIX43/Klebsiella sp. NFIX42/Klebsiella sp. NFIX41/Klebsiella sp. NFIX40/Klebsiella sp. NFIX38/Klebsiella sp. NFIX37/Klebsiella sp. NFIX36/Klebsiella sp. NFIX35/Klebsiella sp. NFIX34/Klebsiella sp. NFI…	ref_mOTU_v25_00085	Consistent	0.999	10	10	10	1	NZ_NFXO01000020.1 Klebsiella pneumoniae strain G2280 G2280_NODE_27.ctg_1, whole genome shotgun sequence	NA	Contig
Escherichia_coli___GCF_001575615.1	NZ_LOOQ01000014.1	EFK16301.1	99.6	565	2	0	121381	119687	1	565	0	1122.8	NZ_LOOQ01000014.1	122909	chromosome.Proteobacteria				Escherichia_coli___GCF_001575615.1	NA	Proteobacteria sp. [Escherichia sp. KTE114/Escherichia sp. KTE11/Escherichia sp. KTE31/Escherichia sp. KTE52/Escherichia sp. KTE96/Escherichia sp. KTE159/Escherichia marmotae/Shigella sp. SF-2015/Achromobacter sp. ATCC35328/Shigella sp. PAMC 28760/Escherichia albertii/Komagataeibacter hansenii/Escherichia sp. 1_1_43/Escherichia sp. 4_1_40B/Escherichia coli/Escherichia fergusonii/Klebsiella oxytoc…	ref_mOTU_v25_00095	Consistent	0.999	10	10	10	1	NZ_LOOQ01000014.1 Escherichia coli strain G235 Escherichia_coli_G235.contig.014, whole genome shotgun sequence	NA	Scaffold
Pseudomonas_aeruginosa___GCF_003833705.1	NZ_NSNL01000020.1	RMS53751.1	99.6	563	2	0	25629	23941	1	563	0	1099.3	NZ_NSNL01000020.1	108850	chromosome.Proteobacteria				Pseudomonas_aeruginosa___GCF_003833705.1	NA	Pseudomonas sp. [Pseudomonas sp. P179/Pseudomonas sp. YS-1p/Pseudomonas sp. HMSC11A05/Pseudomonas sp. HMSC16B01/Pseudomonas sp. HMSC05H02/Pseudomonas sp. HMSC060G01/Pseudomonas sp. HMSC060F12/Pseudomonas sp. HMSC057H01/Pseudomonas sp. HMSC061A10/Pseudomonas sp. HMSC071F02/Pseudomonas sp. HMSC070B12/Pseudomonas sp. HMSC058B07/Pseudomonas sp. HMSC058C05/Pseudomonas sp. HMSC072F09/Pseudomonas sp. HM…	ref_mOTU_v25_00201	Consistent	0.999	10	10	10	1	NZ_NSNL01000020.1 Pseudomonas aeruginosa strain PA-W23 IPC1288_20.1, whole genome shotgun sequence	NA	Contig
Pseudomonas_aeruginosa___GCF_003833705.1	NZ_NSNL01000022.1	VFT64192.1	99.6	569	2	0	16750	15044	1	569	0	1125.2	NZ_NSNL01000022.1	91572	chromosome.Proteobacteria				Pseudomonas_aeruginosa___GCF_003833705.1	NA	Pseudomonas sp. [Pseudomonas sp. P179/Pseudomonas sp. YS-1p/Pseudomonas sp. HMSC11A05/Pseudomonas sp. HMSC16B01/Pseudomonas sp. HMSC05H02/Pseudomonas sp. HMSC060G01/Pseudomonas sp. HMSC060F12/Pseudomonas sp. HMSC057H01/Pseudomonas sp. HMSC061A10/Pseudomonas sp. HMSC071F02/Pseudomonas sp. HMSC070B12/Pseudomonas sp. HMSC058B07/Pseudomonas sp. HMSC058C05/Pseudomonas sp. HMSC072F09/Pseudomonas sp. HM…	ref_mOTU_v25_00201	Consistent	0.999	10	10	10	1	NZ_NSNL01000022.1 Pseudomonas aeruginosa strain PA-W23 IPC1288_22.1, whole genome shotgun sequence	NA	Contig
Comamonadaceae_bacterium_URHA0028___GCF_000426125.1	NZ_KE384498.1	WP_051283557.1	100	541	0	0	651001	652623	1	541	0	1099.3	NZ_KE384498.1	1420534	unclassified.Proteobacteria				Comamonadaceae_bacterium_URHA0028___GCF_000426125.1	1298913	Comamonadaceae bacterium URHA0028	ref_mOTU_v25_07869	Consistent	0.97	10	4	4	1	NZ_KE384498.1 Comamonadaceae bacterium URHA0028 H982DRAFT_scaffold00001.1, whole genome shotgun sequence	NA	Scaffold
Salmonella_enterica___GCF_003409125.1	NZ_QUXN01000010.1	WP_000919293.1	100	547	0	0	87410	89050	1	547	0	1103.2	NZ_QUXN01000010.1	123694	chromosome.Proteobacteria				Salmonella_enterica___GCF_003409125.1	NA	Salmonella enterica/bongori	ref_mOTU_v25_00099	Consistent	0.999	10	10	10	1	NZ_QUXN01000010.1 Salmonella enterica strain AR-07 NODE_10_length_123694_cov_26.7721, whole genome shotgun sequence	NA	Contig
Pseudomonas_viridiflava___GCF_900588065.1	NZ_UUDP01000049.1	WP_088235773.1	100	546	0	0	173270	171633	1	546	0	1092	NZ_UUDP01000049.1	193763	chromosome.Proteobacteria				Pseudomonas_viridiflava___GCF_900588065.1	NA	Pseudomonas marginalis/viridiflava [Pseudomonas syringae group genomosp. 3/Pseudomonas marginalis/Pseudomonas viridiflava]	ref_mOTU_v25_01202	Consistent	0.999	10	10	10	1	NZ_UUDP01000049.1 Pseudomonas viridiflava isolate p26.A5, whole genome shotgun sequence	NA	Contig
Acinetobacter_baumannii___GCF_004357205.1	NZ_SMUC01000045.1	WP_002015859.1	100	549	0	0	234	1880	1	549	0	1091.6	NZ_SMUC01000045.1	44372	chromosome.Proteobacteria				Acinetobacter_baumannii___GCF_004357205.1	NA	Bacteria sp. [Acinetobacter nosocomialis/Staphylococcus aureus/Acinetobacter baumannii/Acinetobacter calcoaceticus]	ref_mOTU_v25_00259	Consistent	0.999	10	10	10	1	NZ_SMUC01000045.1 Acinetobacter baumannii strain Pesh-04 Pa1_S1_L001_R1_001_trimmed_contig_45_consensus, whole genome shotgun sequence	NA	Contig
Neisseria_meningitidis___GCF_900033255.1	NZ_FEZZ01000025.1	WP_002216735.1	100	544	0	0	6560	4929	1	544	0	1092.8	NZ_FEZZ01000025.1	27906	chromosome.Proteobacteria				Neisseria_meningitidis___GCF_900033255.1	487	Neisseria meningitidis [Neisseria sp. HMSC070F02/Neisseria meningitidis]	ref_mOTU_v25_01539	Consistent	0.999	10	10	10	1	NZ_FEZZ01000025.1 Neisseria meningitidis strain 2842STDY5881384, whole genome shotgun sequence	NA	Scaffold
Rhizobiales_bacterium___GCF_900473945.1	NZ_UCNO01000003.1	WP_112952966.1	100	565	0	0	50138	51832	1	565	0	1130.5	NZ_UCNO01000003.1	487925	unclassified.Proteobacteria				Rhizobiales_bacterium___GCF_900473945.1	NA	Rhizobium sp. [Rhizobium sp. Leaf202/Rhizobium sp. Leaf68/Rhizobium sp. Leaf155/Rhizobium sp. Root564]	ref_mOTU_v25_05289	Consistent	0.98	10	5	5	1	NZ_UCNO01000003.1 Rhizobiales bacterium isolate AFS098176, whole genome shotgun sequence	NA	Scaffold
Klebsiella_variicola___GCF_003196115.1	NZ_QIXO01000003.1	WP_110196041.1	100	546	0	0	54858	53221	1	546	0	1095.5	NZ_QIXO01000003.1	413311	chromosome.Proteobacteria				Klebsiella_variicola___GCF_003196115.1	NA	Enterobacterales sp. [Klebsiella sp. D5A/Klebsiella sp. KTE92/Klebsiella sp. 10982/Klebsiella variicola CAG:634/Klebsiella quasipneumoniae/Klebsiella sp. NFIX54/Klebsiella sp. NFIX44/Klebsiella sp. NFIX43/Klebsiella sp. NFIX42/Klebsiella sp. NFIX41/Klebsiella sp. NFIX40/Klebsiella sp. NFIX38/Klebsiella sp. NFIX37/Klebsiella sp. NFIX36/Klebsiella sp. NFIX35/Klebsiella sp. NFIX34/Klebsiella sp. NFI…	ref_mOTU_v25_00085	Consistent	0.999	10	9	9	1	NZ_QIXO01000003.1 Klebsiella variicola strain WUSM_KV_34 NODE_3_length_413311_cov_31.5687, whole genome shotgun sequence	NA	Contig
Pseudomonas_aeruginosa___GCF_001554315.1	NZ_LRZW01000024.1	WP_061181733.1	100	567	0	0	34227	35927	1	567	0	1122.8	NZ_LRZW01000024.1	51002	chromosome.Proteobacteria				Pseudomonas_aeruginosa___GCF_001554315.1	NA	Pseudomonas sp. [Pseudomonas sp. P179/Pseudomonas sp. YS-1p/Pseudomonas sp. HMSC11A05/Pseudomonas sp. HMSC16B01/Pseudomonas sp. HMSC05H02/Pseudomonas sp. HMSC060G01/Pseudomonas sp. HMSC060F12/Pseudomonas sp. HMSC057H01/Pseudomonas sp. HMSC061A10/Pseudomonas sp. HMSC071F02/Pseudomonas sp. HMSC070B12/Pseudomonas sp. HMSC058B07/Pseudomonas sp. HMSC058C05/Pseudomonas sp. HMSC072F09/Pseudomonas sp. HM…	ref_mOTU_v25_00201	Consistent	0.999	10	10	10	1	NZ_LRZW01000024.1 Pseudomonas aeruginosa strain AU21076 NODE_31_length_51002_cov_6.45744_ID_61, whole genome shotgun sequence	NA	Contig
Pseudomonas_aeruginosa___GCF_001554315.1	NZ_LRZW01000063.1	RMS53751.1	99.6	563	2	0	135544	133856	1	563	0	1099.3	NZ_LRZW01000063.1	205464	chromosome.Proteobacteria				Pseudomonas_aeruginosa___GCF_001554315.1	NA	Pseudomonas sp. [Pseudomonas sp. P179/Pseudomonas sp. YS-1p/Pseudomonas sp. HMSC11A05/Pseudomonas sp. HMSC16B01/Pseudomonas sp. HMSC05H02/Pseudomonas sp. HMSC060G01/Pseudomonas sp. HMSC060F12/Pseudomonas sp. HMSC057H01/Pseudomonas sp. HMSC061A10/Pseudomonas sp. HMSC071F02/Pseudomonas sp. HMSC070B12/Pseudomonas sp. HMSC058B07/Pseudomonas sp. HMSC058C05/Pseudomonas sp. HMSC072F09/Pseudomonas sp. HM…	ref_mOTU_v25_00201	Consistent	0.999	10	10	10	1	NZ_LRZW01000063.1 Pseudomonas aeruginosa strain AU21076 NODE_8_length_205464_cov_7.24033_ID_15, whole genome shotgun sequence	NA	Contig
Vibrio_breoganii___GCF_002873525.1	NZ_MCUJ01000088.1	WP_102426959.1	100	541	0	0	8043	9665	1	541	0	1082	NZ_MCUJ01000088.1	70859	chromosome.Proteobacteria				Vibrio_breoganii___GCF_002873525.1	553239	Vibrio breoganii	ref_mOTU_v25_02933	Consistent	0.999	10	10	10	1	NZ_MCUJ01000088.1 Vibrio breoganii strain 10N.286.51.A7 10N.286.51.A7_contig_22, whole genome shotgun sequence	NA	Scaffold
Grimontia_marina___GCF_900060185.1	NZ_FIZY01000044.1	WP_062713213.1	100	537	0	0	32928	31318	1	537	9.4e-312	1069.3	NZ_FIZY01000044.1	40320	chromosome.Proteobacteria				Grimontia_marina___GCF_900060185.1	NA	Grimontia sp. [Grimontia indica/Grimontia sp. AD028/Grimontia celer/Grimontia marina]	ref_mOTU_v25_01492	Consistent	0.999	10	8	8	1	NZ_FIZY01000044.1 Grimontia marina strain CECT 8713, whole genome shotgun sequence	NA	Contig
Escherichia_coli___GCF_002011965.1	NZ_CP018953.1	CDN84984.1	99.8	562	1	0	3061752	3060067	1	562	0	1125.5	NZ_CP018953.1	4898796	chromosome.Proteobacteria		blaEC-5	CEPHALOSPORIN	Escherichia_coli___GCF_002011965.1	NA	Proteobacteria sp. [Escherichia sp. KTE114/Escherichia sp. KTE11/Escherichia sp. KTE31/Escherichia sp. KTE52/Escherichia sp. KTE96/Escherichia sp. KTE159/Escherichia marmotae/Shigella sp. SF-2015/Achromobacter sp. ATCC35328/Shigella sp. PAMC 28760/Escherichia albertii/Komagataeibacter hansenii/Escherichia sp. 1_1_43/Escherichia sp. 4_1_40B/Escherichia coli/Escherichia fergusonii/Klebsiella oxytoc…	ref_mOTU_v25_00095	Consistent	0.999	10	10	10	1	NZ_CP018953.1 Escherichia coli strain Ecol_276 chromosome, complete genome	NA	Complete Genome
Escherichia_coli___GCF_001413535.1	NZ_JRRU01000154.1	EFK16301.1	99.5	565	3	0	77412	75718	1	565	0	1120.9	NZ_JRRU01000154.1	2851180	chromosome.Proteobacteria	IncY_1			Escherichia_coli___GCF_001413535.1	NA	Proteobacteria sp. [Escherichia sp. KTE114/Escherichia sp. KTE11/Escherichia sp. KTE31/Escherichia sp. KTE52/Escherichia sp. KTE96/Escherichia sp. KTE159/Escherichia marmotae/Shigella sp. SF-2015/Achromobacter sp. ATCC35328/Shigella sp. PAMC 28760/Escherichia albertii/Komagataeibacter hansenii/Escherichia sp. 1_1_43/Escherichia sp. 4_1_40B/Escherichia coli/Escherichia fergusonii/Klebsiella oxytoc…	ref_mOTU_v25_00095	Consistent	0.999	10	10	10	1	NZ_JRRU01000154.1 Escherichia coli strain RU1 MA12 NODE_228_S001009, whole genome shotgun sequence	NA	Scaffold
Escherichia_coli___GCF_002460475.1	NZ_NKOP01000015.1	EFK16301.1	99.5	565	3	0	31602	33296	1	565	0	1120.5	NZ_NKOP01000015.1	99635	chromosome.Proteobacteria				Escherichia_coli___GCF_002460475.1	NA	Proteobacteria sp. [Escherichia sp. KTE114/Escherichia sp. KTE11/Escherichia sp. KTE31/Escherichia sp. KTE52/Escherichia sp. KTE96/Escherichia sp. KTE159/Escherichia marmotae/Shigella sp. SF-2015/Achromobacter sp. ATCC35328/Shigella sp. PAMC 28760/Escherichia albertii/Komagataeibacter hansenii/Escherichia sp. 1_1_43/Escherichia sp. 4_1_40B/Escherichia coli/Escherichia fergusonii/Klebsiella oxytoc…	ref_mOTU_v25_00095	Consistent	0.999	10	10	10	1	NZ_NKOP01000015.1 Escherichia coli strain MOD1-EC1690 MOD1-EC1690_15_length_99635_cov_48.8623, whole genome shotgun sequence	NA	Contig
Escherichia_coli___GCF_002589795.1	NZ_CP023899.1	EFK16301.1	99.5	565	3	0	984800	986494	1	565	0	1120.9	NZ_CP023899.1	4711093	chromosome.Proteobacteria		blaEC-15	CEPHALOSPORIN	Escherichia_coli___GCF_002589795.1	NA	Proteobacteria sp. [Escherichia sp. KTE114/Escherichia sp. KTE11/Escherichia sp. KTE31/Escherichia sp. KTE52/Escherichia sp. KTE96/Escherichia sp. KTE159/Escherichia marmotae/Shigella sp. SF-2015/Achromobacter sp. ATCC35328/Shigella sp. PAMC 28760/Escherichia albertii/Komagataeibacter hansenii/Escherichia sp. 1_1_43/Escherichia sp. 4_1_40B/Escherichia coli/Escherichia fergusonii/Klebsiella oxytoc…	ref_mOTU_v25_00095	Consistent	0.999	10	10	10	1	NZ_CP023899.1 Escherichia coli strain FDAARGOS_433 chromosome, complete genome	NA	Complete Genome
Escherichia_coli___GCF_002521445.1	NZ_NOTI01000012.1	EFK16301.1	99.5	565	3	0	99288	97594	1	565	0	1120.9	NZ_NOTI01000012.1	136958	chromosome.Proteobacteria				Escherichia_coli___GCF_002521445.1	NA	Proteobacteria sp. [Escherichia sp. KTE114/Escherichia sp. KTE11/Escherichia sp. KTE31/Escherichia sp. KTE52/Escherichia sp. KTE96/Escherichia sp. KTE159/Escherichia marmotae/Shigella sp. SF-2015/Achromobacter sp. ATCC35328/Shigella sp. PAMC 28760/Escherichia albertii/Komagataeibacter hansenii/Escherichia sp. 1_1_43/Escherichia sp. 4_1_40B/Escherichia coli/Escherichia fergusonii/Klebsiella oxytoc…	ref_mOTU_v25_00095	Consistent	0.999	10	10	10	1	NZ_NOTI01000012.1 Escherichia coli strain MOD1-EC6739 MOD1-EC6739_12_length_136958_cov_29.1782, whole genome shotgun sequence	NA	Contig
Escherichia_coli___GCF_002190535.1	NZ_LYAO01000175.1	EFK16301.1	99.6	565	2	0	20828	19134	1	565	0	1122.8	NZ_LYAO01000175.1	47828	chromosome.Proteobacteria				Escherichia_coli___GCF_002190535.1	NA	Proteobacteria sp. [Escherichia sp. KTE114/Escherichia sp. KTE11/Escherichia sp. KTE31/Escherichia sp. KTE52/Escherichia sp. KTE96/Escherichia sp. KTE159/Escherichia marmotae/Shigella sp. SF-2015/Achromobacter sp. ATCC35328/Shigella sp. PAMC 28760/Escherichia albertii/Komagataeibacter hansenii/Escherichia sp. 1_1_43/Escherichia sp. 4_1_40B/Escherichia coli/Escherichia fergusonii/Klebsiella oxytoc…	ref_mOTU_v25_00095	Consistent	0.999	10	10	10	1	NZ_LYAO01000175.1 Escherichia coli strain ECOR22 ECOR22_contig_50_consensus, whole genome shotgun sequence	NA	Contig
Escherichia_coli___GCF_001608245.1	NZ_LOIZ01000176.1	EFK16301.1	99.8	565	1	0	27990	29684	1	565	0	1124.4	NZ_LOIZ01000176.1	67164	chromosome.Proteobacteria				Escherichia_coli___GCF_001608245.1	NA	Proteobacteria sp. [Escherichia sp. KTE114/Escherichia sp. KTE11/Escherichia sp. KTE31/Escherichia sp. KTE52/Escherichia sp. KTE96/Escherichia sp. KTE159/Escherichia marmotae/Shigella sp. SF-2015/Achromobacter sp. ATCC35328/Shigella sp. PAMC 28760/Escherichia albertii/Komagataeibacter hansenii/Escherichia sp. 1_1_43/Escherichia sp. 4_1_40B/Escherichia coli/Escherichia fergusonii/Klebsiella oxytoc…	ref_mOTU_v25_00095	Consistent	0.999	10	10	10	1	NZ_LOIZ01000176.1 Escherichia coli strain STEC 3031 STEC3031_contig_68, whole genome shotgun sequence	NA	Contig
Shigella_sonnei___GCF_900159345.1	NZ_FTZD01000069.1	EFK16301.1	98.9	565	6	0	8714	10408	1	565	0	1116.3	NZ_FTZD01000069.1	21765	chromosome.Proteobacteria				Shigella_sonnei___GCF_900159345.1	NA	Proteobacteria sp. [Escherichia sp. KTE114/Escherichia sp. KTE11/Escherichia sp. KTE31/Escherichia sp. KTE52/Escherichia sp. KTE96/Escherichia sp. KTE159/Escherichia marmotae/Shigella sp. SF-2015/Achromobacter sp. ATCC35328/Shigella sp. PAMC 28760/Escherichia albertii/Komagataeibacter hansenii/Escherichia sp. 1_1_43/Escherichia sp. 4_1_40B/Escherichia coli/Escherichia fergusonii/Klebsiella oxytoc…	ref_mOTU_v25_00095	Consistent	0.999	10	10	10	1	NZ_FTZD01000069.1 Shigella sonnei strain 3626STDY6095524, whole genome shotgun sequence	NA	Scaffold
Serratia_marcescens___GCF_002920345.1	NZ_PQOE01000003.1	WP_103772687.1	100	545	0	0	143855	145489	1	545	0	1106.3	NZ_PQOE01000003.1	582729	chromosome.Proteobacteria		blaSRT,oqxB9	CEPHALOSPORIN,PHENICOL;QUINOLONE	Serratia_marcescens___GCF_002920345.1	NA	Enterobacterales sp. [Serratia sp. S119/Serratia sp. ISTD04/Serratia sp. FS14/Serratia sp. HMSC15F11/Serratia sp. YD25/Serratia sp. 2880STDY5682894/Serratia sp. 2880STDY5682895/Serratia ureilytica/Serratia nematodiphila/Serratia sp. SCBI/Klebsiella oxytoca/Serratia marcescens/Shigella boydii/Shigella sonnei]	ref_mOTU_v25_00830	Consistent	0.999	10	9	9	1	NZ_PQOE01000003.1 Serratia marcescens strain ID148138 NODE_3_length_582729_cov_45.0501_ID_5808, whole genome shotgun sequence	NA	Contig
Shigella_flexneri___GCF_001649295.1	NZ_LVIM01000051.1	ADA76406.1	99.8	562	1	0	12397	10712	1	562	0	1123.2	NZ_LVIM01000051.1	29191	chromosome.Proteobacteria				Shigella_flexneri___GCF_001649295.1	NA	Proteobacteria sp. [Escherichia sp. KTE114/Escherichia sp. KTE11/Escherichia sp. KTE31/Escherichia sp. KTE52/Escherichia sp. KTE96/Escherichia sp. KTE159/Escherichia marmotae/Shigella sp. SF-2015/Achromobacter sp. ATCC35328/Shigella sp. PAMC 28760/Escherichia albertii/Komagataeibacter hansenii/Escherichia sp. 1_1_43/Escherichia sp. 4_1_40B/Escherichia coli/Escherichia fergusonii/Klebsiella oxytoc…	ref_mOTU_v25_00095	Consistent	0.999	10	10	10	1	NZ_LVIM01000051.1 Shigella flexneri strain GX4s03 NODE_51, whole genome shotgun sequence	NA	Contig
Yersinia_enterocolitica___GCF_001219245.1	NZ_CTQV01000042.1	WP_005165935.1	100	543	0	0	4168	2540	1	543	0	1091.6	NZ_CTQV01000042.1	37947	chromosome.Proteobacteria				Yersinia_enterocolitica___GCF_001219245.1	NA	Yersinia enterocolitica/intermedia	ref_mOTU_v25_01093	Consistent	0.999	10	10	10	1	NZ_CTQV01000042.1 Yersinia enterocolitica strain YE237/02, whole genome shotgun sequence	NA	Scaffold
Escherichia_coli___GCF_003830075.1	NZ_RKKL01000005.1	EFK18136.1	99.1	565	5	0	92524	94218	1	565	0	1118.6	NZ_RKKL01000005.1	198635	chromosome.Proteobacteria		blaEC-8	CEPHALOSPORIN	Escherichia_coli___GCF_003830075.1	NA	Proteobacteria sp. [Escherichia sp. KTE114/Escherichia sp. KTE11/Escherichia sp. KTE31/Escherichia sp. KTE52/Escherichia sp. KTE96/Escherichia sp. KTE159/Escherichia marmotae/Shigella sp. SF-2015/Achromobacter sp. ATCC35328/Shigella sp. PAMC 28760/Escherichia albertii/Komagataeibacter hansenii/Escherichia sp. 1_1_43/Escherichia sp. 4_1_40B/Escherichia coli/Escherichia fergusonii/Klebsiella oxytoc…	ref_mOTU_v25_00095	Consistent	0.999	10	10	10	1	NZ_RKKL01000005.1 Escherichia coli strain PN87 NODE_5_length_198635_cov_25.2262_pilon, whole genome shotgun sequence	NA	Contig
Escherichia_coli___GCF_003830075.1	NZ_RKKL01000096.1	mcr-1.1_1_KP347127_1	100	542	0	0	314	1939	1	542	2.6e-314	1073.5	NZ_RKKL01000096.1	2863	chromosome.Proteobacteria		mcr-1.1	COLISTIN	Escherichia_coli___GCF_003830075.1	NA	Proteobacteria sp. [Escherichia sp. KTE114/Escherichia sp. KTE11/Escherichia sp. KTE31/Escherichia sp. KTE52/Escherichia sp. KTE96/Escherichia sp. KTE159/Escherichia marmotae/Shigella sp. SF-2015/Achromobacter sp. ATCC35328/Shigella sp. PAMC 28760/Escherichia albertii/Komagataeibacter hansenii/Escherichia sp. 1_1_43/Escherichia sp. 4_1_40B/Escherichia coli/Escherichia fergusonii/Klebsiella oxytoc…	ref_mOTU_v25_00095	Consistent	0.999	10	10	10	1	NZ_RKKL01000096.1 Escherichia coli strain PN87 NODE_96_length_2863_cov_18.9952_pilon, whole genome shotgun sequence	NA	Contig
Salmonella_enterica_subsp_enterica_serovar_Enteritidis___GCF_002042855.1	NZ_MZPS01000006.1	WP_000919304.1	100	547	0	0	121452	119812	1	547	0	1104.7	NZ_MZPS01000006.1	305387	chromosome.Proteobacteria				Salmonella_enterica_subsp_enterica_serovar_Enteritidis___GCF_002042855.1	NA	Salmonella enterica/bongori	ref_mOTU_v25_00099	Consistent	0.999	10	10	10	1	NZ_MZPS01000006.1 Salmonella enterica subsp. enterica serovar Enteritidis strain CFSAN057671 CFSAN057671_contig_6, whole genome shotgun sequence	NA	Scaffold
Salmonella_enterica___GCF_002060465.1	NZ_MXTN01000010.1	WP_000919290.1	99.6	547	2	0	118685	117045	1	547	0	1097	NZ_MXTN01000010.1	177084	chromosome.Proteobacteria				Salmonella_enterica___GCF_002060465.1	NA	Salmonella enterica/bongori	ref_mOTU_v25_00099	Consistent	0.999	10	10	10	1	NZ_MXTN01000010.1 Salmonella enterica strain BCW_3370 NODE_10_length_177084_cov_3.09112, whole genome shotgun sequence	NA	Contig
Enterobacter_hormaechei_subsp_steigerwaltii___GCF_002246615.1	NZ_NPZP01000130.1	ESM18528.1	99.7	594	2	0	6445	8226	1	594	0	1207.2	NZ_NPZP01000130.1	151488	chromosome.Proteobacteria				Enterobacter_hormaechei_subsp_steigerwaltii___GCF_002246615.1	NA	Bacteria sp. [Enterobacter sp. SENG-6/Enterobacter sp. MGH 1/Enterobacter sp. MGH 3/Enterobacter sp. MGH 6/Enterobacter sp. MGH 7/Enterobacter sp. MGH 10/Enterobacter sp. MGH 14/Enterobacter sp. MGH 15/Enterobacter sp. MGH 22/Enterobacter sp. MGH 23/Enterobacter sp. MGH 24/Enterobacter sp. MGH 25/Enterobacter sp. MGH 33/Enterobacter sp. MGH 37/Enterobacter sp. MGH 38/Enterobacter sp. BWH 37/Enter…	ref_mOTU_v25_00077	Consistent	0.999	10	10	10	1	NZ_NPZP01000130.1 Enterobacter hormaechei subsp. steigerwaltii strain KPCRETH17 NODE_9_length_151488_cov_58.4232_ID_17.ctg_1, whole genome shotgun sequence	NA	Contig
Xanthomonas_perforans___GCF_001009465.1	NZ_JZVG01000010.1	WP_008577029.1	100	555	0	0	657236	658900	1	555	0	1126.7	NZ_JZVG01000010.1	879232	chromosome.Proteobacteria				Xanthomonas_perforans___GCF_001009465.1	NA	Xanthomonas sp. [Xanthomonas phaseoli/Xanthomonas campestris/Xanthomonas citri/Xanthomonas perforans/Xanthomonas euvesicatoria/Xanthomonas axonopodis]	ref_mOTU_v25_01735	Consistent	0.999	10	9	9	1	NZ_JZVG01000010.1 Xanthomonas perforans strain Xp15-11 contig10, whole genome shotgun sequence	NA	Contig
Xanthomonas_perforans___GCF_001009465.1	NZ_JZVG01000059.1	WP_100213574.1	100	573	0	0	37423	39141	1	573	0	1142.1	NZ_JZVG01000059.1	57821	plasmid.Proteobacteria				Xanthomonas_perforans___GCF_001009465.1	NA	Xanthomonas sp. [Xanthomonas phaseoli/Xanthomonas campestris/Xanthomonas citri/Xanthomonas perforans/Xanthomonas euvesicatoria/Xanthomonas axonopodis]	ref_mOTU_v25_01735	Consistent	0.999	10	9	9	1	NZ_JZVG01000059.1 Xanthomonas perforans strain Xp15-11 contig59, whole genome shotgun sequence	NA	Contig
Pseudomonas_syringae_pv_cilantro___GCF_001293775.1	NZ_LGLN01000014.1	KPW82720.1	99.7	577	2	0	36076	34346	1	577	0	1155.6	NZ_LGLN01000014.1	52003	chromosome.Proteobacteria				Pseudomonas_syringae_pv_cilantro___GCF_001293775.1	NA	Pseudomonas syringae/cannabina [Pseudomonas syringae group genomosp. 3/Pseudomonas syringae/Pseudomonas cannabina]	ref_mOTU_v25_01207	Consistent	0.98	10	5	4	0.8	NZ_LGLN01000014.1 Pseudomonas syringae pv. cilantro strain 0788_9 Pci07889_Scaffold108, whole genome shotgun sequence	NA	Scaffold
Escherichia_coli___GCF_001907505.1	NZ_LSGG01000119.1	EFK16301.1	99.5	565	3	0	21687	19993	1	565	0	1122.1	NZ_LSGG01000119.1	37841	chromosome.Proteobacteria				Escherichia_coli___GCF_001907505.1	NA	Proteobacteria sp. [Escherichia sp. KTE114/Escherichia sp. KTE11/Escherichia sp. KTE31/Escherichia sp. KTE52/Escherichia sp. KTE96/Escherichia sp. KTE159/Escherichia marmotae/Shigella sp. SF-2015/Achromobacter sp. ATCC35328/Shigella sp. PAMC 28760/Escherichia albertii/Komagataeibacter hansenii/Escherichia sp. 1_1_43/Escherichia sp. 4_1_40B/Escherichia coli/Escherichia fergusonii/Klebsiella oxytoc…	ref_mOTU_v25_00095	Consistent	0.999	10	10	10	1	NZ_LSGG01000119.1 Escherichia coli strain ATM266 ATM266_c119, whole genome shotgun sequence	NA	Contig
Escherichia_coli___GCF_001891925.1	NZ_MOGR01000023.1	EFK16301.1	99.5	565	3	0	81540	83234	1	565	0	1120.9	NZ_MOGR01000023.1	89908	chromosome.Proteobacteria		blaEC	BETA-LACTAM	Escherichia_coli___GCF_001891925.1	NA	Proteobacteria sp. [Escherichia sp. KTE114/Escherichia sp. KTE11/Escherichia sp. KTE31/Escherichia sp. KTE52/Escherichia sp. KTE96/Escherichia sp. KTE159/Escherichia marmotae/Shigella sp. SF-2015/Achromobacter sp. ATCC35328/Shigella sp. PAMC 28760/Escherichia albertii/Komagataeibacter hansenii/Escherichia sp. 1_1_43/Escherichia sp. 4_1_40B/Escherichia coli/Escherichia fergusonii/Klebsiella oxytoc…	ref_mOTU_v25_00095	Consistent	0.999	10	10	10	1	NZ_MOGR01000023.1 Escherichia coli strain 475 BN4_475_1__paired__contig_23, whole genome shotgun sequence	NA	Scaffold
Escherichia_coli___GCF_002486075.1	NZ_NNWL01000005.1	EFK16301.1	99.3	565	4	0	133013	131319	1	565	0	1119	NZ_NNWL01000005.1	315225	chromosome.Proteobacteria		blaEC	BETA-LACTAM	Escherichia_coli___GCF_002486075.1	NA	Proteobacteria sp. [Escherichia sp. KTE114/Escherichia sp. KTE11/Escherichia sp. KTE31/Escherichia sp. KTE52/Escherichia sp. KTE96/Escherichia sp. KTE159/Escherichia marmotae/Shigella sp. SF-2015/Achromobacter sp. ATCC35328/Shigella sp. PAMC 28760/Escherichia albertii/Komagataeibacter hansenii/Escherichia sp. 1_1_43/Escherichia sp. 4_1_40B/Escherichia coli/Escherichia fergusonii/Klebsiella oxytoc…	ref_mOTU_v25_00095	Consistent	0.999	10	10	10	1	NZ_NNWL01000005.1 Escherichia coli strain MOD1-EC6413 MOD1-EC6413_5_length_315225_cov_31.953, whole genome shotgun sequence	NA	Contig
Klebsiella_pneumoniae___GCF_900513195.1	NZ_UKNQ01000007.1	AGT25176.1	99.8	549	1	0	247188	245542	1	549	0	1102.4	NZ_UKNQ01000007.1	328952	chromosome.Proteobacteria				Klebsiella_pneumoniae___GCF_900513195.1	NA	Enterobacterales sp. [Klebsiella sp. D5A/Klebsiella sp. KTE92/Klebsiella sp. 10982/Klebsiella variicola CAG:634/Klebsiella quasipneumoniae/Klebsiella sp. NFIX54/Klebsiella sp. NFIX44/Klebsiella sp. NFIX43/Klebsiella sp. NFIX42/Klebsiella sp. NFIX41/Klebsiella sp. NFIX40/Klebsiella sp. NFIX38/Klebsiella sp. NFIX37/Klebsiella sp. NFIX36/Klebsiella sp. NFIX35/Klebsiella sp. NFIX34/Klebsiella sp. NFI…	ref_mOTU_v25_00085	Consistent	0.999	11	10	10	1	NZ_UKNQ01000007.1 Klebsiella pneumoniae strain EuSCAPE_IT058, whole genome shotgun sequence	NA	Contig
Cronobacter_sakazakii___GCF_002075695.1	NZ_MRXP01000006.1	WP_004386103.1	100	542	0	0	882060	883685	1	542	0	1102	NZ_MRXP01000006.1	909029	chromosome.Proteobacteria		fos-Crono,blaCSA-2	FOSFOMYCIN,CEPHALOTHIN	Cronobacter_sakazakii___GCF_002075695.1	NA	Cronobacter sp. [Cronobacter sakazakii/Cronobacter turicensis/Cronobacter malonaticus/Cronobacter universalis]	ref_mOTU_v25_00060	Consistent	0.999	10	10	10	1	NZ_MRXP01000006.1 Cronobacter sakazakii strain MOD1-H269 H269_contig_6, whole genome shotgun sequence	NA	Scaffold
Klebsiella_pneumoniae___GCF_002197505.1	NZ_CP021859.1	AGT25176.1	99.8	549	1	0	4786590	4784944	1	549	0	1102.4	NZ_CP021859.1	5322544	chromosome.Proteobacteria		blaSHV-158,oqxA,oqxB,fosA6	BETA-LACTAM,PHENICOL;QUINOLONE,PHENICOL;QUINOLONE,FOSFOMYCIN	Klebsiella_pneumoniae___GCF_002197505.1	NA	Enterobacterales sp. [Klebsiella sp. D5A/Klebsiella sp. KTE92/Klebsiella sp. 10982/Klebsiella variicola CAG:634/Klebsiella quasipneumoniae/Klebsiella sp. NFIX54/Klebsiella sp. NFIX44/Klebsiella sp. NFIX43/Klebsiella sp. NFIX42/Klebsiella sp. NFIX41/Klebsiella sp. NFIX40/Klebsiella sp. NFIX38/Klebsiella sp. NFIX37/Klebsiella sp. NFIX36/Klebsiella sp. NFIX35/Klebsiella sp. NFIX34/Klebsiella sp. NFI…	ref_mOTU_v25_00085	Consistent	0.999	10	10	10	1	NZ_CP021859.1 Klebsiella pneumoniae strain AR_0125 chromosome, complete genome	NA	Complete Genome
Klebsiella_oxytoca_10_5248___GCF_001078235.1	NZ_KQ235784.1	SQI88437.1	99.8	552	1	0	3307810	3309465	1	552	0	1095.1	NZ_KQ235784.1	5196242	chromosome.Proteobacteria		oqxB9,oqxA10,blaOXY-2-7,fosA_gen	PHENICOL;QUINOLONE,PHENICOL;QUINOLONE,BETA-LACTAM,FOSFOMYCIN	Klebsiella_oxytoca_10_5248___GCF_001078235.1	NA	Klebsiella michiganensis/oxytoca [Klebsiella michiganensis/Proteus sp. HMSC10D02/Enterobacter sp. HMSC055A11/Klebsiella sp. LTGPAF-6F/Klebsiella sp. M5al/Klebsiella oxytoca/Klebsiella sp. AS10/Klebsiella sp. OBRC7]	ref_mOTU_v25_00086	Consistent	0.999	10	10	10	1	NZ_KQ235784.1 Klebsiella oxytoca 10-5248 supercont1.1, whole genome shotgun sequence	NA	Scaffold
Escherichia_coli___GCF_900488855.1	NZ_UEDC01000022.1	EFK16301.1	99.5	565	3	0	28376	26682	1	565	0	1120.9	NZ_UEDC01000022.1	53066	chromosome.Proteobacteria				Escherichia_coli___GCF_900488855.1	NA	Proteobacteria sp. [Escherichia sp. KTE114/Escherichia sp. KTE11/Escherichia sp. KTE31/Escherichia sp. KTE52/Escherichia sp. KTE96/Escherichia sp. KTE159/Escherichia marmotae/Shigella sp. SF-2015/Achromobacter sp. ATCC35328/Shigella sp. PAMC 28760/Escherichia albertii/Komagataeibacter hansenii/Escherichia sp. 1_1_43/Escherichia sp. 4_1_40B/Escherichia coli/Escherichia fergusonii/Klebsiella oxytoc…	ref_mOTU_v25_00095	Consistent	0.999	10	10	10	1	NZ_UEDC01000022.1 Escherichia coli isolate ST410_CP-Ec1, whole genome shotgun sequence	NA	Contig
Salmonella_enterica_subsp_enterica_serovar_Newport_str_CFSAN000828___GCF_003581135.1	NZ_QWKA01000009.1	WP_000919306.1	100	547	0	0	60856	62496	1	547	0	1102	NZ_QWKA01000009.1	198108	chromosome.Proteobacteria				Salmonella_enterica_subsp_enterica_serovar_Newport_str_CFSAN000828___GCF_003581135.1	NA	Salmonella enterica/bongori	ref_mOTU_v25_00099	Consistent	0.999	10	10	10	1	NZ_QWKA01000009.1 Salmonella enterica subsp. enterica serovar Newport str. CFSAN000828 CFSAN000828_contig_9, whole genome shotgun sequence	NA	Contig
Vibrio_splendidus___GCF_001557875.1	NZ_LNRF01000001.1	WP_061016100.1	100	540	0	0	366041	364422	1	540	0	1087	NZ_LNRF01000001.1	1805028	chromosome.Proteobacteria				Vibrio_splendidus___GCF_001557875.1	NA	Vibrio sp. [Vibrio sp. Vb278/Vibrio toranzoniae/Vibrio lentus/Vibrio sp. J2-1/Vibrio sp. J2-3/Vibrio sp. J2-8/Vibrio sp. J2-6/Vibrio sp. J2-12/Vibrio sp. J2-15/Vibrio sp. J2-4/Vibrio sp. J2-26/Vibrio sp. J2-29/Vibrio sp. J2-31/Vibrio sp. J2-17/Vibrio sp. ECSMB14106/Vibrio sp. ECSMB14105/Vibrio sp. ZF57/Vibrio sp. 10N.261.45.E1/Vibrio sp. 10N.222.47.A9/Vibrio tasmaniensis/Vibrio crassostreae/Vibri…	ref_mOTU_v25_01404	Consistent	0.999	10	10	10	1	NZ_LNRF01000001.1 Vibrio splendidus strain MOR1 NODE_1, whole genome shotgun sequence	NA	Contig
Klebsiella_pneumoniae___GCF_900505975.1	NZ_UJLX01000003.1	AGT25176.1	99.8	549	1	0	247189	245543	1	549	0	1102.4	NZ_UJLX01000003.1	328982	chromosome.Proteobacteria				Klebsiella_pneumoniae___GCF_900505975.1	NA	Enterobacterales sp. [Klebsiella sp. D5A/Klebsiella sp. KTE92/Klebsiella sp. 10982/Klebsiella variicola CAG:634/Klebsiella quasipneumoniae/Klebsiella sp. NFIX54/Klebsiella sp. NFIX44/Klebsiella sp. NFIX43/Klebsiella sp. NFIX42/Klebsiella sp. NFIX41/Klebsiella sp. NFIX40/Klebsiella sp. NFIX38/Klebsiella sp. NFIX37/Klebsiella sp. NFIX36/Klebsiella sp. NFIX35/Klebsiella sp. NFIX34/Klebsiella sp. NFI…	ref_mOTU_v25_00085	Consistent	0.999	10	10	10	1	NZ_UJLX01000003.1 Klebsiella pneumoniae strain EuSCAPE_HR053, whole genome shotgun sequence	NA	Contig
Escherichia_coli___GCF_001268465.1	NZ_CXYM01000003.1	EFK16301.1	99.8	565	1	0	170880	172574	1	565	0	1124.4	NZ_CXYM01000003.1	293200	chromosome.Proteobacteria		blaEC-15	CEPHALOSPORIN	Escherichia_coli___GCF_001268465.1	NA	Proteobacteria sp. [Escherichia sp. KTE114/Escherichia sp. KTE11/Escherichia sp. KTE31/Escherichia sp. KTE52/Escherichia sp. KTE96/Escherichia sp. KTE159/Escherichia marmotae/Shigella sp. SF-2015/Achromobacter sp. ATCC35328/Shigella sp. PAMC 28760/Escherichia albertii/Komagataeibacter hansenii/Escherichia sp. 1_1_43/Escherichia sp. 4_1_40B/Escherichia coli/Escherichia fergusonii/Klebsiella oxytoc…	ref_mOTU_v25_00095	Consistent	0.999	10	10	10	1	NZ_CXYM01000003.1 Escherichia coli isolate YS river water, whole genome shotgun sequence	NA	Contig
Salmonella_enterica_subsp_enterica_serovar_Typhi___GCF_003718315.1	NZ_CP029909.1	WP_000919286.1	100	547	0	0	4416028	4414388	1	547	0	1103.2	NZ_CP029909.1	4842715	chromosome.Proteobacteria				Salmonella_enterica_subsp_enterica_serovar_Typhi___GCF_003718315.1	NA	Salmonella enterica/bongori	ref_mOTU_v25_00099	Consistent	0.999	10	10	10	1	NZ_CP029909.1 Salmonella enterica subsp. enterica serovar Typhi strain 311189_222186 chromosome, complete genome	NA	Complete Genome
Salmonella_enterica___GCF_003200055.1	NZ_QJEO01000010.1	WP_000919307.1	100	547	0	0	61088	62728	1	547	0	1101.7	NZ_QJEO01000010.1	198340	chromosome.Proteobacteria				Salmonella_enterica___GCF_003200055.1	NA	Salmonella enterica/bongori	ref_mOTU_v25_00099	Consistent	0.999	10	10	10	1	NZ_QJEO01000010.1 Salmonella enterica strain CFSAN024208 SRR1576138_NODE_10_ID_19, whole genome shotgun sequence	NA	Contig
Escherichia_coli___GCF_002416865.1	NZ_NXIR01000025.1	EFJ59416.1	99.5	565	3	0	44198	42504	1	565	0	1123.6	NZ_NXIR01000025.1	72347	chromosome.Proteobacteria				Escherichia_coli___GCF_002416865.1	NA	Proteobacteria sp. [Escherichia sp. KTE114/Escherichia sp. KTE11/Escherichia sp. KTE31/Escherichia sp. KTE52/Escherichia sp. KTE96/Escherichia sp. KTE159/Escherichia marmotae/Shigella sp. SF-2015/Achromobacter sp. ATCC35328/Shigella sp. PAMC 28760/Escherichia albertii/Komagataeibacter hansenii/Escherichia sp. 1_1_43/Escherichia sp. 4_1_40B/Escherichia coli/Escherichia fergusonii/Klebsiella oxytoc…	ref_mOTU_v25_00095	Consistent	0.999	10	10	10	1	NZ_NXIR01000025.1 Escherichia coli strain ST-73:E053 NODE_25_length_72347_cov_88.8514_ID_49, whole genome shotgun sequence	NA	Contig
Escherichia_coli___GCF_002460085.1	NZ_NJUU01000007.1	EFK16301.1	99.3	565	4	0	68188	66494	1	565	0	1118.6	NZ_NJUU01000007.1	160739	chromosome.Proteobacteria		blaEC-18	CEPHALOSPORIN	Escherichia_coli___GCF_002460085.1	NA	Proteobacteria sp. [Escherichia sp. KTE114/Escherichia sp. KTE11/Escherichia sp. KTE31/Escherichia sp. KTE52/Escherichia sp. KTE96/Escherichia sp. KTE159/Escherichia marmotae/Shigella sp. SF-2015/Achromobacter sp. ATCC35328/Shigella sp. PAMC 28760/Escherichia albertii/Komagataeibacter hansenii/Escherichia sp. 1_1_43/Escherichia sp. 4_1_40B/Escherichia coli/Escherichia fergusonii/Klebsiella oxytoc…	ref_mOTU_v25_00095	Consistent	0.999	10	10	10	1	NZ_NJUU01000007.1 Escherichia coli strain MOD1-EC1650 MOD1-EC1650_7_length_160739_cov_25.2104, whole genome shotgun sequence	NA	Contig
Escherichia_coli___GCF_001892765.1	NZ_MOHR01000015.1	EFK16301.1	99.8	565	1	0	122117	120423	1	565	0	1124.4	NZ_MOHR01000015.1	130551	chromosome.Proteobacteria				Escherichia_coli___GCF_001892765.1	NA	Proteobacteria sp. [Escherichia sp. KTE114/Escherichia sp. KTE11/Escherichia sp. KTE31/Escherichia sp. KTE52/Escherichia sp. KTE96/Escherichia sp. KTE159/Escherichia marmotae/Shigella sp. SF-2015/Achromobacter sp. ATCC35328/Shigella sp. PAMC 28760/Escherichia albertii/Komagataeibacter hansenii/Escherichia sp. 1_1_43/Escherichia sp. 4_1_40B/Escherichia coli/Escherichia fergusonii/Klebsiella oxytoc…	ref_mOTU_v25_00095	Consistent	0.999	10	10	10	1	NZ_MOHR01000015.1 Escherichia coli strain 508 BN4_508_1_(paired)_contig_15, whole genome shotgun sequence	NA	Scaffold
Salmonella_enterica_subsp_enterica_serovar_Newport___GCF_003117835.1	NZ_QDUG01000005.1	WP_000919306.1	100	547	0	0	370811	372451	1	547	0	1102	NZ_QDUG01000005.1	420365	chromosome.Proteobacteria				Salmonella_enterica_subsp_enterica_serovar_Newport___GCF_003117835.1	NA	Salmonella enterica/bongori	ref_mOTU_v25_00099	Consistent	0.999	10	10	10	1	NZ_QDUG01000005.1 Salmonella enterica subsp. enterica serovar Newport strain 8 NODE_5_length_420365_cov_14.252, whole genome shotgun sequence	NA	Contig
Klebsiella_pneumoniae_subsp_pneumoniae___GCF_002853285.1	NZ_NWEV01000003.1	AGT25176.1	99.8	549	1	0	81779	83425	1	549	0	1102.4	NZ_NWEV01000003.1	316603	chromosome.Proteobacteria				Klebsiella_pneumoniae_subsp_pneumoniae___GCF_002853285.1	NA	Enterobacterales sp. [Klebsiella sp. D5A/Klebsiella sp. KTE92/Klebsiella sp. 10982/Klebsiella variicola CAG:634/Klebsiella quasipneumoniae/Klebsiella sp. NFIX54/Klebsiella sp. NFIX44/Klebsiella sp. NFIX43/Klebsiella sp. NFIX42/Klebsiella sp. NFIX41/Klebsiella sp. NFIX40/Klebsiella sp. NFIX38/Klebsiella sp. NFIX37/Klebsiella sp. NFIX36/Klebsiella sp. NFIX35/Klebsiella sp. NFIX34/Klebsiella sp. NFI…	ref_mOTU_v25_00085	Consistent	0.999	10	10	10	1	NZ_NWEV01000003.1 Klebsiella pneumoniae subsp. pneumoniae strain WCHKP020089 NODE_3_length_316603_cov_213.333, whole genome shotgun sequence	NA	Scaffold
Klebsiella_pneumoniae___GCF_900173555.1	NZ_FWMI01000001.1	WP_080837419.1	100	546	0	0	630460	628823	1	546	0	1094	NZ_FWMI01000001.1	1524968	chromosome.Proteobacteria		blaOKP-B-1	BETA-LACTAM	Klebsiella_pneumoniae___GCF_900173555.1	NA	Enterobacterales sp. [Klebsiella sp. D5A/Klebsiella sp. KTE92/Klebsiella sp. 10982/Klebsiella variicola CAG:634/Klebsiella quasipneumoniae/Klebsiella sp. NFIX54/Klebsiella sp. NFIX44/Klebsiella sp. NFIX43/Klebsiella sp. NFIX42/Klebsiella sp. NFIX41/Klebsiella sp. NFIX40/Klebsiella sp. NFIX38/Klebsiella sp. NFIX37/Klebsiella sp. NFIX36/Klebsiella sp. NFIX35/Klebsiella sp. NFIX34/Klebsiella sp. NFI…	ref_mOTU_v25_00085	Consistent	0.999	10	9	9	1	NZ_FWMI01000001.1 Klebsiella pneumoniae strain VRCO0338, whole genome shotgun sequence	NA	Scaffold
Pseudomonas_syringae___GCF_002318795.1	NZ_NHSZ01000413.1	WP_096127276.1	97.7	558	13	0	13103	11430	1	558	0	1098.2	NZ_NHSZ01000413.1	30654	unclassified.Proteobacteria				Pseudomonas_syringae___GCF_002318795.1	NA	Pseudomonas sp. [Pseudomonas sp. ICMP 10191/Pseudomonas sp. NFACC10-1/Pseudomonas cerasi/Pseudomonas sp. BS3759/Pseudomonas sp. BS3767/Pseudomonas sp. BDAL1/Pseudomonas congelans/Pseudomonas syringae group genomosp. 3/Pseudomonas savastanoi/Pseudomonas syringae/Pseudomonas syringae pv. coryli/Pseudomonas amygdali/Pseudomonas sp. ICMP 3272]	ref_mOTU_v25_01211	Consistent	0.999	10	10	10	1	NZ_NHSZ01000413.1 Pseudomonas syringae strain Knox623a seq101_Contig515, whole genome shotgun sequence	NA	Contig
Salmonella_enterica_subsp_enterica_serovar_Typhi___GCF_001174425.1	NZ_CJBV01000016.1	WP_000919286.1	100	547	0	0	26731	25091	1	547	0	1103.2	NZ_CJBV01000016.1	130256	plasmid.Proteobacteria				Salmonella_enterica_subsp_enterica_serovar_Typhi___GCF_001174425.1	NA	Salmonella enterica/bongori	ref_mOTU_v25_00099	Consistent	0.999	10	10	10	1	NZ_CJBV01000016.1 Salmonella enterica subsp. enterica serovar Typhi strain MDUST220, whole genome shotgun sequence	NA	Scaffold
Pectobacterium_parmentieri_WPP163___GCF_000024645.1	NC_013421.1	WP_015731333.1	100	548	0	0	4418322	4419965	1	548	0	1086.6	NC_013421.1	5063892	chromosome.Proteobacteria				Pectobacterium_parmentieri_WPP163___GCF_000024645.1	NA	Pectobacterium parmentieri/wasabiae	ref_mOTU_v25_01622	Consistent	0.999	10	10	10	1	NC_013421.1 Pectobacterium parmentieri WPP163, complete sequence	NA	Complete Genome
Shigella_sp_FC2045___GCF_001712535.1	NZ_MDES01000349.1	EFK18136.1	99.8	565	1	0	99863	98169	1	565	0	1125.2	NZ_MDES01000349.1	115479	chromosome.Proteobacteria				Shigella_sp_FC2045___GCF_001712535.1	NA	Proteobacteria sp. [Escherichia sp. KTE114/Escherichia sp. KTE11/Escherichia sp. KTE31/Escherichia sp. KTE52/Escherichia sp. KTE96/Escherichia sp. KTE159/Escherichia marmotae/Shigella sp. SF-2015/Achromobacter sp. ATCC35328/Shigella sp. PAMC 28760/Escherichia albertii/Komagataeibacter hansenii/Escherichia sp. 1_1_43/Escherichia sp. 4_1_40B/Escherichia coli/Escherichia fergusonii/Klebsiella oxytoc…	ref_mOTU_v25_00095	Consistent	0.999	10	10	10	1	NZ_MDES01000349.1 Shigella sp. FC2045 NODE_6, whole genome shotgun sequence	NA	Contig
Halomonas_aestuarii___GCF_001886615.1	NZ_CP018139.1	WP_071943006.1	100	553	0	0	1508334	1509992	1	553	0	1118.2	NZ_CP018139.1	3543891	chromosome.Proteobacteria				Halomonas_aestuarii___GCF_001886615.1	1480675	Halolamina sediminis	ref_mOTU_v25_04555	Consistent	0.98	10	5	5	1	NZ_CP018139.1 Halomonas aestuarii strain Hb3 chromosome, complete genome	NA	Complete Genome
Pseudoalteromonas_sp_P1_13_1a___GCF_001401875.1	NZ_LKDV01000006.1	WP_055014547.1	100	555	0	0	14798	13134	1	555	0	1104.4	NZ_LKDV01000006.1	154656	chromosome.Proteobacteria				Pseudoalteromonas_sp_P1_13_1a___GCF_001401875.1	NA	Pseudoalteromonas telluritireducens/agarivorans [Pseudoalteromonas telluritireducens/Pseudoalteromonas sp. P1-11/Pseudoalteromonas sp. P1-7a/Pseudoalteromonas sp. P1-13-1a/Pseudoalteromonas sp. P1-25/Pseudoalteromonas sp. P1-30/Pseudoalteromonas agarivorans]	ref_mOTU_v25_01862	Consistent	0.999	10	9	9	1	NZ_LKDV01000006.1 Pseudoalteromonas sp. P1-13-1a AN391_contig000006, whole genome shotgun sequence	NA	Contig
Salmonella_enterica_subsp_enterica_serovar_Typhimurium_str_DT104___GCF_001222085.1	NZ_CTQR01000002.1	WP_000919289.1	100	547	0	0	136531	134891	1	547	0	1103.6	NZ_CTQR01000002.1	523072	chromosome.Proteobacteria				Salmonella_enterica_subsp_enterica_serovar_Typhimurium_str_DT104___GCF_001222085.1	NA	Salmonella enterica/bongori	ref_mOTU_v25_00099	Consistent	0.999	10	10	10	1	NZ_CTQR01000002.1 Salmonella enterica subsp. enterica serovar Typhimurium str. DT104 strain H98 isolate H98, whole genome shotgun sequence	NA	Contig
Aeromonas_salmonicida_subsp_salmonicida___GCF_001901985.1	NZ_MIIO01000079.1	WP_005313107.1	100	541	0	0	10935	12557	1	541	0	1089.3	NZ_MIIO01000079.1	18279	chromosome.Proteobacteria				Aeromonas_salmonicida_subsp_salmonicida___GCF_001901985.1	NA	Aeromonas sp. [Aeromonas bestiarum/Aeromonas piscicola/Aeromonas salmonicida/Aeromonas popoffii]	ref_mOTU_v25_00056	Consistent	0.999	10	10	10	1	NZ_MIIO01000079.1 Aeromonas salmonicida subsp. salmonicida strain JF2267 contig00079, whole genome shotgun sequence	NA	Contig
Aeromonas_salmonicida_subsp_salmonicida___GCF_001901985.1	NZ_MIIO01000079.1	WP_005313107.1	100	541	0	0	10935	12557	1	541	0	1089.3	NZ_MIIO01000079.1	18279	chromosome.Proteobacteria				Aeromonas_salmonicida_subsp_salmonicida___GCF_001901985.1	NA	Aeromonas sp. [Aeromonas bestiarum/Aeromonas piscicola/Aeromonas salmonicida/Aeromonas popoffii]	ref_mOTU_v25_00056	Consistent	0.999	10	10	10	1	NZ_MIIO01000079.1 Aeromonas salmonicida subsp. salmonicida strain JF2267 contig00079, whole genome shotgun sequence	NA	Contig
Salmonella_enterica_subsp_enterica_serovar_Typhi___GCF_001358075.1	NZ_CVGR01000005.1	WP_000919286.1	100	547	0	0	115793	114153	1	547	0	1103.2	NZ_CVGR01000005.1	219243	chromosome.Proteobacteria				Salmonella_enterica_subsp_enterica_serovar_Typhi___GCF_001358075.1	NA	Salmonella enterica/bongori	ref_mOTU_v25_00099	Consistent	0.999	10	10	10	1	NZ_CVGR01000005.1 Salmonella enterica subsp. enterica serovar Typhi strain 73-1102, whole genome shotgun sequence	NA	Scaffold
Salmonella_enterica_subsp_diarizonae_serovar_60_r_e_n_x_z15___GCF_001832505.1	NZ_MLYB01000016.1	WP_023249520.1	100	547	0	0	57207	55567	1	547	0	1102.8	NZ_MLYB01000016.1	94432	chromosome.Proteobacteria				Salmonella_enterica_subsp_diarizonae_serovar_60_r_e_n_x_z15___GCF_001832505.1	NA	Salmonella enterica/bongori	ref_mOTU_v25_00099	Consistent	0.999	11	10	10	1	NZ_MLYB01000016.1 Salmonella enterica subsp. diarizonae serovar 60:r:e,n,x,z15 strain CFSAN045015 CFSAN045015_16, whole genome shotgun sequence	NA	Contig
Acinetobacter_baumannii_NIPH_24___GCF_000367885.1	NZ_KB849150.1	WP_002017062.1	100	549	0	0	198816	200462	1	549	0	1088.2	NZ_KB849150.1	263680	chromosome.Proteobacteria				Acinetobacter_baumannii_NIPH_24___GCF_000367885.1	NA	Bacteria sp. [Acinetobacter nosocomialis/Staphylococcus aureus/Acinetobacter baumannii/Acinetobacter calcoaceticus]	ref_mOTU_v25_00259	Consistent	0.999	10	10	10	1	NZ_KB849150.1 Acinetobacter baumannii NIPH 24 acMaj-supercont1.4, whole genome shotgun sequence	NA	Scaffold
Acinetobacter_baumannii_NIPH_24___GCF_000367885.1	NZ_KB849152.1	WP_001207327.1	100	548	0	0	55984	54341	1	548	0	1091.3	NZ_KB849152.1	521455	chromosome.Proteobacteria		blaTEM-12	CEPHALOSPORIN	Acinetobacter_baumannii_NIPH_24___GCF_000367885.1	NA	Bacteria sp. [Acinetobacter nosocomialis/Staphylococcus aureus/Acinetobacter baumannii/Acinetobacter calcoaceticus]	ref_mOTU_v25_00259	Consistent	0.999	10	10	10	1	NZ_KB849152.1 Acinetobacter baumannii NIPH 24 acMaj-supercont1.6, whole genome shotgun sequence	NA	Scaffold
Escherichia_coli___GCF_002911315.1	NZ_PQAX01000010.1	ABE10116.1	99.8	562	1	0	30006	31691	1	562	0	1122.5	NZ_PQAX01000010.1	178155	chromosome.Proteobacteria				Escherichia_coli___GCF_002911315.1	NA	Proteobacteria sp. [Escherichia sp. KTE114/Escherichia sp. KTE11/Escherichia sp. KTE31/Escherichia sp. KTE52/Escherichia sp. KTE96/Escherichia sp. KTE159/Escherichia marmotae/Shigella sp. SF-2015/Achromobacter sp. ATCC35328/Shigella sp. PAMC 28760/Escherichia albertii/Komagataeibacter hansenii/Escherichia sp. 1_1_43/Escherichia sp. 4_1_40B/Escherichia coli/Escherichia fergusonii/Klebsiella oxytoc…	ref_mOTU_v25_00095	Consistent	0.999	10	10	10	1	NZ_PQAX01000010.1 Escherichia coli strain Cp6Salp8 NODE_10_length_178155_cov_32.1183, whole genome shotgun sequence	NA	Contig
Escherichia_coli___GCF_002485015.1	NZ_NNUE01000011.1	EFK16301.1	99.8	565	1	0	27060	28754	1	565	0	1124.4	NZ_NNUE01000011.1	149441	chromosome.Proteobacteria				Escherichia_coli___GCF_002485015.1	NA	Proteobacteria sp. [Escherichia sp. KTE114/Escherichia sp. KTE11/Escherichia sp. KTE31/Escherichia sp. KTE52/Escherichia sp. KTE96/Escherichia sp. KTE159/Escherichia marmotae/Shigella sp. SF-2015/Achromobacter sp. ATCC35328/Shigella sp. PAMC 28760/Escherichia albertii/Komagataeibacter hansenii/Escherichia sp. 1_1_43/Escherichia sp. 4_1_40B/Escherichia coli/Escherichia fergusonii/Klebsiella oxytoc…	ref_mOTU_v25_00095	Consistent	0.999	10	10	10	1	NZ_NNUE01000011.1 Escherichia coli strain MOD1-EC6642 MOD1-EC6642_11_length_149441_cov_39.8478, whole genome shotgun sequence	NA	Contig
Escherichia_coli___GCF_000798315.1	NZ_JUDL01000045.1	EFK16301.1	99.5	565	3	0	28460	30154	1	565	0	1120.9	NZ_JUDL01000045.1	111508	chromosome.Proteobacteria				Escherichia_coli___GCF_000798315.1	NA	Proteobacteria sp. [Escherichia sp. KTE114/Escherichia sp. KTE11/Escherichia sp. KTE31/Escherichia sp. KTE52/Escherichia sp. KTE96/Escherichia sp. KTE159/Escherichia marmotae/Shigella sp. SF-2015/Achromobacter sp. ATCC35328/Shigella sp. PAMC 28760/Escherichia albertii/Komagataeibacter hansenii/Escherichia sp. 1_1_43/Escherichia sp. 4_1_40B/Escherichia coli/Escherichia fergusonii/Klebsiella oxytoc…	ref_mOTU_v25_00095	Consistent	0.999	10	10	10	1	NZ_JUDL01000045.1 Escherichia coli strain CVM N33633PS N33633PS_contig_45, whole genome shotgun sequence	NA	Contig
Shigella_sonnei___GCF_001252735.1	NZ_CWUA01000004.1	EFK16301.1	98.9	565	6	0	44969	43275	1	565	0	1116.3	NZ_CWUA01000004.1	82079	chromosome.Proteobacteria				Shigella_sonnei___GCF_001252735.1	NA	Proteobacteria sp. [Escherichia sp. KTE114/Escherichia sp. KTE11/Escherichia sp. KTE31/Escherichia sp. KTE52/Escherichia sp. KTE96/Escherichia sp. KTE159/Escherichia marmotae/Shigella sp. SF-2015/Achromobacter sp. ATCC35328/Shigella sp. PAMC 28760/Escherichia albertii/Komagataeibacter hansenii/Escherichia sp. 1_1_43/Escherichia sp. 4_1_40B/Escherichia coli/Escherichia fergusonii/Klebsiella oxytoc…	ref_mOTU_v25_00095	Consistent	0.999	10	9	9	1	NZ_CWUA01000004.1 Shigella sonnei strain 36301B_1, whole genome shotgun sequence	NA	Scaffold
Yersinia_enterocolitica___GCF_001219625.1	NZ_CTIU01000001.1	CRX43322.1	100	546	0	0	202486	200849	1	546	0	1097.8	NZ_CTIU01000001.1	361433	chromosome.Proteobacteria		blaA_Yent,vat(F)	BETA-LACTAM,STREPTOGRAMIN	Yersinia_enterocolitica___GCF_001219625.1	NA	Yersinia enterocolitica/intermedia	ref_mOTU_v25_01093	Consistent	0.999	10	10	10	1	NZ_CTIU01000001.1 Yersinia enterocolitica strain YE13/03, whole genome shotgun sequence	NA	Scaffold
Klebsiella_pneumoniae___GCF_002851035.1	NZ_NCLZ01000110.1	AGT25176.1	99.8	549	1	0	81685	83331	1	549	0	1102.4	NZ_NCLZ01000110.1	87481	chromosome.Proteobacteria				Klebsiella_pneumoniae___GCF_002851035.1	NA	Enterobacterales sp. [Klebsiella sp. D5A/Klebsiella sp. KTE92/Klebsiella sp. 10982/Klebsiella variicola CAG:634/Klebsiella quasipneumoniae/Klebsiella sp. NFIX54/Klebsiella sp. NFIX44/Klebsiella sp. NFIX43/Klebsiella sp. NFIX42/Klebsiella sp. NFIX41/Klebsiella sp. NFIX40/Klebsiella sp. NFIX38/Klebsiella sp. NFIX37/Klebsiella sp. NFIX36/Klebsiella sp. NFIX35/Klebsiella sp. NFIX34/Klebsiella sp. NFI…	ref_mOTU_v25_00085	Consistent	0.999	10	10	10	1	NZ_NCLZ01000110.1 Klebsiella pneumoniae strain COL-Kpn20 contig_78, whole genome shotgun sequence	NA	Contig
Citrobacter_freundii___GCF_900446875.1	NZ_UFVU01000006.1	WP_114683893.1	100	545	0	0	114715	113081	1	545	0	1084.7	NZ_UFVU01000006.1	133188	chromosome.Proteobacteria				Citrobacter_freundii___GCF_900446875.1	NA	Enterobacteriaceae sp. [Citrobacter sp. KTE30/Citrobacter sp. KTE151/Citrobacter sp. KTE32/Citrobacter sp. A1/Citrobacter sp. L17/Citrobacter youngae/Citrobacter pasteurii/Citrobacter sp. A316/Citrobacter portucalensis/Enterobacter sp. GN02600/Citrobacter sp. MGH99/Citrobacter sp. MGH100/Citrobacter sp. MGH103/Citrobacter sp. MGH104/Citrobacter sp. MGH105/Citrobacter sp. MGH109/Citrobacter sp. MG…	ref_mOTU_v25_00096	Consistent	0.999	10	9	9	1	NZ_UFVU01000006.1 Citrobacter freundii strain NCTC6266, whole genome shotgun sequence	NA	Contig
Escherichia_coli___GCF_004569835.1	NZ_RZAU01000006.1	CDN84984.1	99.8	562	1	0	19289	20974	1	562	0	1125.5	NZ_RZAU01000006.1	198774	chromosome.Proteobacteria				Escherichia_coli___GCF_004569835.1	NA	Proteobacteria sp. [Escherichia sp. KTE114/Escherichia sp. KTE11/Escherichia sp. KTE31/Escherichia sp. KTE52/Escherichia sp. KTE96/Escherichia sp. KTE159/Escherichia marmotae/Shigella sp. SF-2015/Achromobacter sp. ATCC35328/Shigella sp. PAMC 28760/Escherichia albertii/Komagataeibacter hansenii/Escherichia sp. 1_1_43/Escherichia sp. 4_1_40B/Escherichia coli/Escherichia fergusonii/Klebsiella oxytoc…	ref_mOTU_v25_00095	Consistent	0.999	10	10	10	1	NZ_RZAU01000006.1 Escherichia coli strain URMC_122 NODE_6_length_198774_cov_31.703086, whole genome shotgun sequence	NA	Contig
Neisseria_meningitidis___GCF_900031545.1	NZ_FEXI01000028.1	WP_002216735.1	100	544	0	0	3580	1949	1	544	0	1092.8	NZ_FEXI01000028.1	25238	chromosome.Proteobacteria				Neisseria_meningitidis___GCF_900031545.1	487	Neisseria meningitidis [Neisseria sp. HMSC070F02/Neisseria meningitidis]	ref_mOTU_v25_01539	Consistent	0.999	10	10	10	1	NZ_FEXI01000028.1 Neisseria meningitidis strain 2842STDY5881588, whole genome shotgun sequence	NA	Scaffold
Salmonella_enterica_subsp_enterica_serovar_Enteritidis_str_EC20121541___GCF_000624715.1	NZ_CP007367.1	WP_000919304.1	100	547	0	0	4393392	4391752	1	547	0	1104.7	NZ_CP007367.1	4685975	chromosome.Proteobacteria				Salmonella_enterica_subsp_enterica_serovar_Enteritidis_str_EC20121541___GCF_000624715.1	NA	Salmonella enterica/bongori	ref_mOTU_v25_00099	Consistent	0.999	10	10	10	1	NZ_CP007367.1 Salmonella enterica subsp. enterica serovar Enteritidis str. EC20121541 chromosome	NA	Chromosome
Enterobacter_hormaechei___GCF_002333965.1	NZ_BEEZ01000031.1	CZW04508.1	99.1	580	5	0	67645	65906	1	580	0	1167.9	NZ_BEEZ01000031.1	106191	chromosome.Proteobacteria				Enterobacter_hormaechei___GCF_002333965.1	NA	Bacteria sp. [Enterobacter sp. SENG-6/Enterobacter sp. MGH 1/Enterobacter sp. MGH 3/Enterobacter sp. MGH 6/Enterobacter sp. MGH 7/Enterobacter sp. MGH 10/Enterobacter sp. MGH 14/Enterobacter sp. MGH 15/Enterobacter sp. MGH 22/Enterobacter sp. MGH 23/Enterobacter sp. MGH 24/Enterobacter sp. MGH 25/Enterobacter sp. MGH 33/Enterobacter sp. MGH 37/Enterobacter sp. MGH 38/Enterobacter sp. BWH 37/Enter…	ref_mOTU_v25_00077	Consistent	0.999	10	10	10	1	NZ_BEEZ01000031.1 Enterobacter hormaechei strain TUM10686, whole genome shotgun sequence	NA	Scaffold
Klebsiella_pneumoniae___GCF_900505955.1	NZ_UJLT01000004.1	BAH62496.1	99.5	549	3	0	139700	141346	1	549	0	1100.5	NZ_UJLT01000004.1	361609	chromosome.Proteobacteria				Klebsiella_pneumoniae___GCF_900505955.1	NA	Enterobacterales sp. [Klebsiella sp. D5A/Klebsiella sp. KTE92/Klebsiella sp. 10982/Klebsiella variicola CAG:634/Klebsiella quasipneumoniae/Klebsiella sp. NFIX54/Klebsiella sp. NFIX44/Klebsiella sp. NFIX43/Klebsiella sp. NFIX42/Klebsiella sp. NFIX41/Klebsiella sp. NFIX40/Klebsiella sp. NFIX38/Klebsiella sp. NFIX37/Klebsiella sp. NFIX36/Klebsiella sp. NFIX35/Klebsiella sp. NFIX34/Klebsiella sp. NFI…	ref_mOTU_v25_00085	Consistent	0.999	10	10	10	1	NZ_UJLT01000004.1 Klebsiella pneumoniae strain EuSCAPE_RO109, whole genome shotgun sequence	NA	Contig
Escherichia_coli___GCF_900478765.1	NZ_UCUT01000006.1	EFK16301.1	99.5	565	3	0	129747	128053	1	565	0	1120.5	NZ_UCUT01000006.1	274386	chromosome.Proteobacteria		blaEC-15	CEPHALOSPORIN	Escherichia_coli___GCF_900478765.1	NA	Proteobacteria sp. [Escherichia sp. KTE114/Escherichia sp. KTE11/Escherichia sp. KTE31/Escherichia sp. KTE52/Escherichia sp. KTE96/Escherichia sp. KTE159/Escherichia marmotae/Shigella sp. SF-2015/Achromobacter sp. ATCC35328/Shigella sp. PAMC 28760/Escherichia albertii/Komagataeibacter hansenii/Escherichia sp. 1_1_43/Escherichia sp. 4_1_40B/Escherichia coli/Escherichia fergusonii/Klebsiella oxytoc…	ref_mOTU_v25_00095	Consistent	0.999	10	10	10	1	NZ_UCUT01000006.1 Escherichia coli strain VREC0210, whole genome shotgun sequence	NA	Scaffold
Escherichia_coli___GCF_001615805.1	NZ_LVNQ01000096.1	EFK16301.1	99.5	565	3	0	28819	30513	1	565	0	1120.5	NZ_LVNQ01000096.1	131546	chromosome.Proteobacteria				Escherichia_coli___GCF_001615805.1	NA	Proteobacteria sp. [Escherichia sp. KTE114/Escherichia sp. KTE11/Escherichia sp. KTE31/Escherichia sp. KTE52/Escherichia sp. KTE96/Escherichia sp. KTE159/Escherichia marmotae/Shigella sp. SF-2015/Achromobacter sp. ATCC35328/Shigella sp. PAMC 28760/Escherichia albertii/Komagataeibacter hansenii/Escherichia sp. 1_1_43/Escherichia sp. 4_1_40B/Escherichia coli/Escherichia fergusonii/Klebsiella oxytoc…	ref_mOTU_v25_00095	Consistent	0.999	10	10	10	1	NZ_LVNQ01000096.1 Escherichia coli strain swine40 swine40_contig_128, whole genome shotgun sequence	NA	Scaffold
Salmonella_enterica_subsp_enterica_serovar_Enteritidis___GCF_004309525.1	NZ_SIFV01000009.1	WP_000919304.1	100	547	0	0	36478	34838	1	547	0	1104.7	NZ_SIFV01000009.1	214665	chromosome.Proteobacteria				Salmonella_enterica_subsp_enterica_serovar_Enteritidis___GCF_004309525.1	NA	Salmonella enterica/bongori	ref_mOTU_v25_00099	Consistent	0.999	10	10	10	1	NZ_SIFV01000009.1 Salmonella enterica subsp. enterica serovar Enteritidis strain 2003 2003_9_length_214665_cov_27.7181, whole genome shotgun sequence	NA	Contig
Klebsiella_pneumoniae_909957___GCF_000485755.1	NZ_KI522827.1	BAH62496.1	99.3	549	4	0	4868	6514	1	549	0	1099.3	NZ_KI522827.1	17986	chromosome.Proteobacteria				Klebsiella_pneumoniae_909957___GCF_000485755.1	NA	Enterobacterales sp. [Klebsiella sp. D5A/Klebsiella sp. KTE92/Klebsiella sp. 10982/Klebsiella variicola CAG:634/Klebsiella quasipneumoniae/Klebsiella sp. NFIX54/Klebsiella sp. NFIX44/Klebsiella sp. NFIX43/Klebsiella sp. NFIX42/Klebsiella sp. NFIX41/Klebsiella sp. NFIX40/Klebsiella sp. NFIX38/Klebsiella sp. NFIX37/Klebsiella sp. NFIX36/Klebsiella sp. NFIX35/Klebsiella sp. NFIX34/Klebsiella sp. NFI…	ref_mOTU_v25_00085	Consistent	0.999	11	10	10	1	NZ_KI522827.1 Klebsiella pneumoniae 909957 Scaffold560, whole genome shotgun sequence	NA	Scaffold
Klebsiella_pneumoniae___GCF_004313185.1	NZ_BIKS01000002.1	WP_032419760.1	100	546	0	0	155644	154007	1	546	0	1100.9	NZ_BIKS01000002.1	236279	chromosome.Proteobacteria				Klebsiella_pneumoniae___GCF_004313185.1	NA	Enterobacterales sp. [Klebsiella sp. D5A/Klebsiella sp. KTE92/Klebsiella sp. 10982/Klebsiella variicola CAG:634/Klebsiella quasipneumoniae/Klebsiella sp. NFIX54/Klebsiella sp. NFIX44/Klebsiella sp. NFIX43/Klebsiella sp. NFIX42/Klebsiella sp. NFIX41/Klebsiella sp. NFIX40/Klebsiella sp. NFIX38/Klebsiella sp. NFIX37/Klebsiella sp. NFIX36/Klebsiella sp. NFIX35/Klebsiella sp. NFIX34/Klebsiella sp. NFI…	ref_mOTU_v25_00085	Consistent	0.999	10	10	10	1	NZ_BIKS01000002.1 Klebsiella pneumoniae strain TUM14119 sequence002, whole genome shotgun sequence	NA	Contig
Serratia_marcescens___GCF_002810285.1	NZ_CM008894.1	WP_101426854.1	100	545	0	0	459362	457728	1	545	0	1105.1	NZ_CM008894.1	5276151	chromosome.Proteobacteria		oqxB9,blaSRT,aac(6')_Serra	PHENICOL;QUINOLONE,CEPHALOSPORIN,AMINOGLYCOSIDE	Serratia_marcescens___GCF_002810285.1	NA	Enterobacterales sp. [Serratia sp. S119/Serratia sp. ISTD04/Serratia sp. FS14/Serratia sp. HMSC15F11/Serratia sp. YD25/Serratia sp. 2880STDY5682894/Serratia sp. 2880STDY5682895/Serratia ureilytica/Serratia nematodiphila/Serratia sp. SCBI/Klebsiella oxytoca/Serratia marcescens/Shigella boydii/Shigella sonnei]	ref_mOTU_v25_00830	Consistent	0.999	10	10	10	1	NZ_CM008894.1 Serratia marcescens strain 12TM chromosome, whole genome shotgun sequence	NA	Chromosome
Pseudomonas_viridiflava___GCF_900590985.1	NZ_UUOY01000103.1	WP_122421030.1	100	546	0	0	169068	167431	1	546	0	1092.8	NZ_UUOY01000103.1	644848	chromosome.Proteobacteria				Pseudomonas_viridiflava___GCF_900590985.1	NA	Pseudomonas marginalis/viridiflava [Pseudomonas syringae group genomosp. 3/Pseudomonas marginalis/Pseudomonas viridiflava]	ref_mOTU_v25_01202	Consistent	0.999	10	10	10	1	NZ_UUOY01000103.1 Pseudomonas viridiflava isolate p4.D8, whole genome shotgun sequence	NA	Contig
Neisseria_meningitidis___GCF_900200865.1	NZ_FZVM01000034.1	WP_002216735.1	100	544	0	0	3228	1597	1	544	0	1092.8	NZ_FZVM01000034.1	19565	chromosome.Proteobacteria				Neisseria_meningitidis___GCF_900200865.1	487	Neisseria meningitidis [Neisseria sp. HMSC070F02/Neisseria meningitidis]	ref_mOTU_v25_01539	Consistent	0.999	10	10	10	1	NZ_FZVM01000034.1 Neisseria meningitidis strain Neisseria meningitidis isolate B283, whole genome shotgun sequence	NA	Contig
Escherichia_coli___GCF_002863845.1	NZ_CP022279.1	CDN84984.1	99.6	562	2	0	4409081	4410766	1	562	0	1124	NZ_CP022279.1	4907118	chromosome.Proteobacteria		blaEC-19	CEPHALOSPORIN	Escherichia_coli___GCF_002863845.1	NA	Proteobacteria sp. [Escherichia sp. KTE114/Escherichia sp. KTE11/Escherichia sp. KTE31/Escherichia sp. KTE52/Escherichia sp. KTE96/Escherichia sp. KTE159/Escherichia marmotae/Shigella sp. SF-2015/Achromobacter sp. ATCC35328/Shigella sp. PAMC 28760/Escherichia albertii/Komagataeibacter hansenii/Escherichia sp. 1_1_43/Escherichia sp. 4_1_40B/Escherichia coli/Escherichia fergusonii/Klebsiella oxytoc…	ref_mOTU_v25_00095	Consistent	0.999	10	10	10	1	NZ_CP022279.1 Escherichia coli strain STEC299 chromosome, complete genome	NA	Complete Genome
Escherichia_coli_str_K_12_substr_MG1655___GCF_001308065.1	NZ_CP012868.1	EFK16301.1	99.8	565	1	0	306009	307703	1	565	0	1124.4	NZ_CP012868.1	4641665	chromosome.Proteobacteria		blaEC	BETA-LACTAM	Escherichia_coli_str_K_12_substr_MG1655___GCF_001308065.1	NA	Proteobacteria sp. [Escherichia sp. KTE114/Escherichia sp. KTE11/Escherichia sp. KTE31/Escherichia sp. KTE52/Escherichia sp. KTE96/Escherichia sp. KTE159/Escherichia marmotae/Shigella sp. SF-2015/Achromobacter sp. ATCC35328/Shigella sp. PAMC 28760/Escherichia albertii/Komagataeibacter hansenii/Escherichia sp. 1_1_43/Escherichia sp. 4_1_40B/Escherichia coli/Escherichia fergusonii/Klebsiella oxytoc…	ref_mOTU_v25_00095	Consistent	0.999	10	10	10	1	NZ_CP012868.1 Escherichia coli str. K-12 substr. MG1655 strain K-12 chromosome, complete genome	NA	Complete Genome
Salmonella_enterica_subsp_enterica_serovar_Newport___GCF_002106475.1	NZ_NBPP01000009.1	WP_000919306.1	100	547	0	0	61088	62728	1	547	0	1102	NZ_NBPP01000009.1	198336	chromosome.Proteobacteria				Salmonella_enterica_subsp_enterica_serovar_Newport___GCF_002106475.1	NA	Salmonella enterica/bongori	ref_mOTU_v25_00099	Consistent	0.999	10	10	10	1	NZ_NBPP01000009.1 Salmonella enterica subsp. enterica serovar Newport strain NY_FSL S10-721 NODE_9_length_198336_cov_39.0218_ID_2628, whole genome shotgun sequence	NA	Contig
Escherichia_coli___GCF_002214205.1	NZ_CP022164.1	EFK18136.1	99.6	565	2	0	4455768	4457462	1	565	0	1122.8	NZ_CP022164.1	4957100	chromosome.Proteobacteria		blaEC-19	CEPHALOSPORIN	Escherichia_coli___GCF_002214205.1	NA	Proteobacteria sp. [Escherichia sp. KTE114/Escherichia sp. KTE11/Escherichia sp. KTE31/Escherichia sp. KTE52/Escherichia sp. KTE96/Escherichia sp. KTE159/Escherichia marmotae/Shigella sp. SF-2015/Achromobacter sp. ATCC35328/Shigella sp. PAMC 28760/Escherichia albertii/Komagataeibacter hansenii/Escherichia sp. 1_1_43/Escherichia sp. 4_1_40B/Escherichia coli/Escherichia fergusonii/Klebsiella oxytoc…	ref_mOTU_v25_00095	Consistent	0.999	10	10	10	1	NZ_CP022164.1 Escherichia coli strain M160133 chromosome, complete genome	NA	Complete Genome
Acinetobacter_baumannii___GCF_002143975.1	NZ_NGHO01000031.1	WP_002015859.1	100	549	0	0	1768	3414	1	549	0	1091.6	NZ_NGHO01000031.1	17568	chromosome.Proteobacteria				Acinetobacter_baumannii___GCF_002143975.1	NA	Bacteria sp. [Acinetobacter nosocomialis/Staphylococcus aureus/Acinetobacter baumannii/Acinetobacter calcoaceticus]	ref_mOTU_v25_00259	Consistent	0.999	11	10	10	1	NZ_NGHO01000031.1 Acinetobacter baumannii strain ARLG1317 ARLG1317_NODE_51.ctg_1, whole genome shotgun sequence	NA	Contig
Klebsiella_pneumoniae___GCF_002186055.2	NZ_NFAC02000074.1	AGT25176.1	99.8	549	1	0	13274	11628	1	549	0	1102.4	NZ_NFAC02000074.1	78692	chromosome.Proteobacteria				Klebsiella_pneumoniae___GCF_002186055.2	NA	Enterobacterales sp. [Klebsiella sp. D5A/Klebsiella sp. KTE92/Klebsiella sp. 10982/Klebsiella variicola CAG:634/Klebsiella quasipneumoniae/Klebsiella sp. NFIX54/Klebsiella sp. NFIX44/Klebsiella sp. NFIX43/Klebsiella sp. NFIX42/Klebsiella sp. NFIX41/Klebsiella sp. NFIX40/Klebsiella sp. NFIX38/Klebsiella sp. NFIX37/Klebsiella sp. NFIX36/Klebsiella sp. NFIX35/Klebsiella sp. NFIX34/Klebsiella sp. NFI…	ref_mOTU_v25_00085	Consistent	0.999	10	10	10	1	NZ_NFAC02000074.1 Klebsiella pneumoniae strain CRK0012 CRK0012_NODE_25.ctg_1, whole genome shotgun sequence	NA	Contig
Enterobacter_bugandensis___GCF_001023305.1	NZ_LEEJ01000039.1	WP_047365387.1	100	541	0	0	802471	804093	1	541	0	1097.8	NZ_LEEJ01000039.1	907435	chromosome.Proteobacteria		oqxB20,oqxA10	PHENICOL;QUINOLONE,PHENICOL;QUINOLONE	Enterobacter_bugandensis___GCF_001023305.1	NA	Bacteria sp. [Enterobacter sp. SENG-6/Enterobacter sp. MGH 1/Enterobacter sp. MGH 3/Enterobacter sp. MGH 6/Enterobacter sp. MGH 7/Enterobacter sp. MGH 10/Enterobacter sp. MGH 14/Enterobacter sp. MGH 15/Enterobacter sp. MGH 22/Enterobacter sp. MGH 23/Enterobacter sp. MGH 24/Enterobacter sp. MGH 25/Enterobacter sp. MGH 33/Enterobacter sp. MGH 37/Enterobacter sp. MGH 38/Enterobacter sp. BWH 37/Enter…	ref_mOTU_v25_00077	Consistent	0.999	10	10	10	1	NZ_LEEJ01000039.1 Enterobacter bugandensis strain GN02283 contig39, whole genome shotgun sequence	NA	Contig
Klebsiella_pneumoniae___GCF_900502155.1	NZ_UIXD01000006.1	AGT25176.1	99.8	549	1	0	271450	273096	1	549	0	1102.4	NZ_UIXD01000006.1	323398	chromosome.Proteobacteria				Klebsiella_pneumoniae___GCF_900502155.1	NA	Enterobacterales sp. [Klebsiella sp. D5A/Klebsiella sp. KTE92/Klebsiella sp. 10982/Klebsiella variicola CAG:634/Klebsiella quasipneumoniae/Klebsiella sp. NFIX54/Klebsiella sp. NFIX44/Klebsiella sp. NFIX43/Klebsiella sp. NFIX42/Klebsiella sp. NFIX41/Klebsiella sp. NFIX40/Klebsiella sp. NFIX38/Klebsiella sp. NFIX37/Klebsiella sp. NFIX36/Klebsiella sp. NFIX35/Klebsiella sp. NFIX34/Klebsiella sp. NFI…	ref_mOTU_v25_00085	Consistent	0.999	11	10	10	1	NZ_UIXD01000006.1 Klebsiella pneumoniae strain EuSCAPE_PT045, whole genome shotgun sequence	NA	Contig
Escherichia_coli___GCF_000778965.1	NZ_JSQA01000048.1	EFK16301.1	99.5	565	3	0	56056	57750	1	565	0	1120.9	NZ_JSQA01000048.1	173124	chromosome.Proteobacteria		blaEC-18	CEPHALOSPORIN	Escherichia_coli___GCF_000778965.1	NA	Proteobacteria sp. [Escherichia sp. KTE114/Escherichia sp. KTE11/Escherichia sp. KTE31/Escherichia sp. KTE52/Escherichia sp. KTE96/Escherichia sp. KTE159/Escherichia marmotae/Shigella sp. SF-2015/Achromobacter sp. ATCC35328/Shigella sp. PAMC 28760/Escherichia albertii/Komagataeibacter hansenii/Escherichia sp. 1_1_43/Escherichia sp. 4_1_40B/Escherichia coli/Escherichia fergusonii/Klebsiella oxytoc…	ref_mOTU_v25_00095	Consistent	0.999	10	10	10	1	NZ_JSQA01000048.1 Escherichia coli strain blood-10-1227 blood-10-1227_ctg_1128, whole genome shotgun sequence	NA	Scaffold
Acinetobacter_baumannii___GCF_900496785.1	NZ_UFPK01000015.1	WP_002017062.1	100	549	0	0	33669	35315	1	549	0	1088.2	NZ_UFPK01000015.1	99704	chromosome.Proteobacteria				Acinetobacter_baumannii___GCF_900496785.1	NA	Bacteria sp. [Acinetobacter nosocomialis/Staphylococcus aureus/Acinetobacter baumannii/Acinetobacter calcoaceticus]	ref_mOTU_v25_00259	Consistent	0.999	10	10	10	1	NZ_UFPK01000015.1 Acinetobacter baumannii strain 4300STDY7045900, whole genome shotgun sequence	NA	Scaffold
Acinetobacter_baumannii___GCF_900496785.1	NZ_UFPK01000021.1	WP_001207327.1	100	548	0	0	65751	64108	1	548	0	1091.6	NZ_UFPK01000021.1	72431	chromosome.Proteobacteria				Acinetobacter_baumannii___GCF_900496785.1	NA	Bacteria sp. [Acinetobacter nosocomialis/Staphylococcus aureus/Acinetobacter baumannii/Acinetobacter calcoaceticus]	ref_mOTU_v25_00259	Consistent	0.999	10	10	10	1	NZ_UFPK01000021.1 Acinetobacter baumannii strain 4300STDY7045900, whole genome shotgun sequence	NA	Scaffold
Escherichia_coli_O6_H16___GCF_002269325.1	NZ_CP022912.1	EFK16301.1	99.8	565	1	0	4414016	4415710	1	565	0	1124.4	NZ_CP022912.1	4785142	chromosome.Proteobacteria		blaEC-15	CEPHALOSPORIN	Escherichia_coli_O6_H16___GCF_002269325.1	NA	Proteobacteria sp. [Escherichia sp. KTE114/Escherichia sp. KTE11/Escherichia sp. KTE31/Escherichia sp. KTE52/Escherichia sp. KTE96/Escherichia sp. KTE159/Escherichia marmotae/Shigella sp. SF-2015/Achromobacter sp. ATCC35328/Shigella sp. PAMC 28760/Escherichia albertii/Komagataeibacter hansenii/Escherichia sp. 1_1_43/Escherichia sp. 4_1_40B/Escherichia coli/Escherichia fergusonii/Klebsiella oxytoc…	ref_mOTU_v25_00095	Consistent	0.999	10	10	10	1	NZ_CP022912.1 Escherichia coli O6:H16 strain 2011EL-1370-2 chromosome, complete genome	NA	Complete Genome
Escherichia_coli_P0298942_14___GCF_000358815.1	NZ_APXT01000188.1	EFK16301.1	99.5	565	3	0	121108	119414	1	565	0	1120.9	NZ_APXT01000188.1	185899	chromosome.Proteobacteria		blaEC	BETA-LACTAM	Escherichia_coli_P0298942_14___GCF_000358815.1	NA	Proteobacteria sp. [Escherichia sp. KTE114/Escherichia sp. KTE11/Escherichia sp. KTE31/Escherichia sp. KTE52/Escherichia sp. KTE96/Escherichia sp. KTE159/Escherichia marmotae/Shigella sp. SF-2015/Achromobacter sp. ATCC35328/Shigella sp. PAMC 28760/Escherichia albertii/Komagataeibacter hansenii/Escherichia sp. 1_1_43/Escherichia sp. 4_1_40B/Escherichia coli/Escherichia fergusonii/Klebsiella oxytoc…	ref_mOTU_v25_00095	Consistent	0.999	10	10	10	1	NZ_APXT01000188.1 Escherichia coli P0298942.14 gecP029894214.contig.187, whole genome shotgun sequence	NA	Contig
Salmonella_enterica_subsp_enterica_serovar_Typhi___GCF_001158085.1	NZ_CJNB01000006.1	WP_000919286.1	100	547	0	0	103452	105092	1	547	0	1103.2	NZ_CJNB01000006.1	218869	chromosome.Proteobacteria				Salmonella_enterica_subsp_enterica_serovar_Typhi___GCF_001158085.1	NA	Salmonella enterica/bongori	ref_mOTU_v25_00099	Consistent	0.999	10	10	10	1	NZ_CJNB01000006.1 Salmonella enterica subsp. enterica serovar Typhi strain 01-2010-005821, whole genome shotgun sequence	NA	Scaffold
Escherichia_coli___GCF_001519835.1	NZ_LQSW01000098.1	EFK16301.1	99.6	565	2	0	71615	69921	1	565	0	1122.1	NZ_LQSW01000098.1	162923	chromosome.Proteobacteria		blaEC-8	CEPHALOSPORIN	Escherichia_coli___GCF_001519835.1	NA	Proteobacteria sp. [Escherichia sp. KTE114/Escherichia sp. KTE11/Escherichia sp. KTE31/Escherichia sp. KTE52/Escherichia sp. KTE96/Escherichia sp. KTE159/Escherichia marmotae/Shigella sp. SF-2015/Achromobacter sp. ATCC35328/Shigella sp. PAMC 28760/Escherichia albertii/Komagataeibacter hansenii/Escherichia sp. 1_1_43/Escherichia sp. 4_1_40B/Escherichia coli/Escherichia fergusonii/Klebsiella oxytoc…	ref_mOTU_v25_00095	Consistent	0.999	9	9	9	1	NZ_LQSW01000098.1 Escherichia coli strain GN02290 GCID_ECOLID_00032_NODE_2.ctg_1, whole genome shotgun sequence	NA	Contig
Escherichia_coli___GCF_002474485.1	NZ_NODB01000006.1	EFK16301.1	99.5	565	3	0	75434	73740	1	565	0	1120.9	NZ_NODB01000006.1	249300	chromosome.Proteobacteria		blaEC-13	CEPHALOSPORIN	Escherichia_coli___GCF_002474485.1	NA	Proteobacteria sp. [Escherichia sp. KTE114/Escherichia sp. KTE11/Escherichia sp. KTE31/Escherichia sp. KTE52/Escherichia sp. KTE96/Escherichia sp. KTE159/Escherichia marmotae/Shigella sp. SF-2015/Achromobacter sp. ATCC35328/Shigella sp. PAMC 28760/Escherichia albertii/Komagataeibacter hansenii/Escherichia sp. 1_1_43/Escherichia sp. 4_1_40B/Escherichia coli/Escherichia fergusonii/Klebsiella oxytoc…	ref_mOTU_v25_00095	Consistent	0.999	10	10	10	1	NZ_NODB01000006.1 Escherichia coli strain MOD1-EC5775 MOD1-EC5775_6_length_249300_cov_67.1197, whole genome shotgun sequence	NA	Contig
Klebsiella_pneumoniae___GCF_900451975.1	NZ_UGMU01000001.1	STV89240.1	100	546	0	0	669541	667904	1	546	0	1100.1	NZ_UGMU01000001.1	4827558	chromosome.Proteobacteria		blaSHV-145,oqxA10,oqxB4,fosA5	BETA-LACTAM,PHENICOL;QUINOLONE,PHENICOL;QUINOLONE,FOSFOMYCIN	Klebsiella_pneumoniae___GCF_900451975.1	NA	Enterobacterales sp. [Klebsiella sp. D5A/Klebsiella sp. KTE92/Klebsiella sp. 10982/Klebsiella variicola CAG:634/Klebsiella quasipneumoniae/Klebsiella sp. NFIX54/Klebsiella sp. NFIX44/Klebsiella sp. NFIX43/Klebsiella sp. NFIX42/Klebsiella sp. NFIX41/Klebsiella sp. NFIX40/Klebsiella sp. NFIX38/Klebsiella sp. NFIX37/Klebsiella sp. NFIX36/Klebsiella sp. NFIX35/Klebsiella sp. NFIX34/Klebsiella sp. NFI…	ref_mOTU_v25_00085	Consistent	0.999	10	10	10	1	NZ_UGMU01000001.1 Klebsiella pneumoniae strain NCTC9153, whole genome shotgun sequence	NA	Contig
Escherichia_coli___GCF_003937765.1	NZ_RKJE01000005.1	EFK16301.1	99.5	565	3	0	747584	745890	1	565	0	1120.5	NZ_RKJE01000005.1	5032513	chromosome.Proteobacteria		blaEC-8	CEPHALOSPORIN	Escherichia_coli___GCF_003937765.1	NA	Proteobacteria sp. [Escherichia sp. KTE114/Escherichia sp. KTE11/Escherichia sp. KTE31/Escherichia sp. KTE52/Escherichia sp. KTE96/Escherichia sp. KTE159/Escherichia marmotae/Shigella sp. SF-2015/Achromobacter sp. ATCC35328/Shigella sp. PAMC 28760/Escherichia albertii/Komagataeibacter hansenii/Escherichia sp. 1_1_43/Escherichia sp. 4_1_40B/Escherichia coli/Escherichia fergusonii/Klebsiella oxytoc…	ref_mOTU_v25_00095	Consistent	0.999	10	10	10	1	NZ_RKJE01000005.1 Escherichia coli strain FDAARGOS_564 unitig_0_quiver_quiver_pilon, whole genome shotgun sequence	NA	Contig
Neisseria_meningitidis___GCF_900027405.1	NZ_FEPL01000027.1	WP_061371071.1	100	544	0	0	21665	23296	1	544	0	1093.2	NZ_FEPL01000027.1	24264	chromosome.unclassified				Neisseria_meningitidis___GCF_900027405.1	487	Neisseria meningitidis [Neisseria sp. HMSC070F02/Neisseria meningitidis]	ref_mOTU_v25_01539	Consistent	0.999	10	10	10	1	NZ_FEPL01000027.1 Neisseria meningitidis strain 2842STDY5880970, whole genome shotgun sequence	NA	Scaffold
Klebsiella_pneumoniae___GCF_002258055.2	NZ_CP028806.1	AGT25176.1	99.8	549	1	0	3645629	3647275	1	549	0	1102.4	NZ_CP028806.1	5371030	chromosome.Proteobacteria		oqxB,oqxA,blaSHV-158,fosA6	PHENICOL;QUINOLONE,PHENICOL;QUINOLONE,BETA-LACTAM,FOSFOMYCIN	Klebsiella_pneumoniae___GCF_002258055.2	NA	Enterobacterales sp. [Klebsiella sp. D5A/Klebsiella sp. KTE92/Klebsiella sp. 10982/Klebsiella variicola CAG:634/Klebsiella quasipneumoniae/Klebsiella sp. NFIX54/Klebsiella sp. NFIX44/Klebsiella sp. NFIX43/Klebsiella sp. NFIX42/Klebsiella sp. NFIX41/Klebsiella sp. NFIX40/Klebsiella sp. NFIX38/Klebsiella sp. NFIX37/Klebsiella sp. NFIX36/Klebsiella sp. NFIX35/Klebsiella sp. NFIX34/Klebsiella sp. NFI…	ref_mOTU_v25_00085	Consistent	0.999	10	10	10	1	NZ_CP028806.1 Klebsiella pneumoniae strain WCHKP7E2 chromosome, complete genome	NA	Complete Genome
Escherichia_coli___GCF_002520815.1	NZ_NOQU01000003.1	EFK16301.1	99.5	565	3	0	21666	19972	1	565	0	1120.9	NZ_NOQU01000003.1	297843	chromosome.Proteobacteria		blaEC-18	CEPHALOSPORIN	Escherichia_coli___GCF_002520815.1	NA	Proteobacteria sp. [Escherichia sp. KTE114/Escherichia sp. KTE11/Escherichia sp. KTE31/Escherichia sp. KTE52/Escherichia sp. KTE96/Escherichia sp. KTE159/Escherichia marmotae/Shigella sp. SF-2015/Achromobacter sp. ATCC35328/Shigella sp. PAMC 28760/Escherichia albertii/Komagataeibacter hansenii/Escherichia sp. 1_1_43/Escherichia sp. 4_1_40B/Escherichia coli/Escherichia fergusonii/Klebsiella oxytoc…	ref_mOTU_v25_00095	Consistent	0.999	10	10	10	1	NZ_NOQU01000003.1 Escherichia coli strain MOD1-EC6835 MOD1-EC6835_3_length_297843_cov_45.2285, whole genome shotgun sequence	NA	Contig
Vibrio_parahaemolyticus___GCF_001609495.1	NZ_LPVM01000009.1	WP_005499358.1	100	551	0	0	33690	32038	1	551	0	1075.8	NZ_LPVM01000009.1	114506	chromosome.Proteobacteria				Vibrio_parahaemolyticus___GCF_001609495.1	670	Vibrio parahaemolyticus [Vibrio sp. S457-15/Vibrio sp. S512-13/Vibrio sp. SALL6/Vibrio sp. OULL4/Vibrio parahaemolyticus]	ref_mOTU_v25_00028	Consistent	0.999	10	10	9	0.9	NZ_LPVM01000009.1 Vibrio parahaemolyticus strain C147 contig17, whole genome shotgun sequence	NA	Contig
Pseudomonas_aeruginosa___GCF_900148265.1	NZ_FRWL01000001.1	RMS53751.1	99.5	563	3	0	38346	40034	1	563	0	1097.4	NZ_FRWL01000001.1	73661	chromosome.Proteobacteria				Pseudomonas_aeruginosa___GCF_900148265.1	NA	Pseudomonas sp. [Pseudomonas sp. P179/Pseudomonas sp. YS-1p/Pseudomonas sp. HMSC11A05/Pseudomonas sp. HMSC16B01/Pseudomonas sp. HMSC05H02/Pseudomonas sp. HMSC060G01/Pseudomonas sp. HMSC060F12/Pseudomonas sp. HMSC057H01/Pseudomonas sp. HMSC061A10/Pseudomonas sp. HMSC071F02/Pseudomonas sp. HMSC070B12/Pseudomonas sp. HMSC058B07/Pseudomonas sp. HMSC058C05/Pseudomonas sp. HMSC072F09/Pseudomonas sp. HM…	ref_mOTU_v25_00201	Consistent	0.999	10	10	10	1	NZ_FRWL01000001.1 Pseudomonas aeruginosa isolate LRJ14, whole genome shotgun sequence	NA	Contig
Pseudomonas_aeruginosa___GCF_900148265.1	NZ_FRWL01000049.1	WP_074207132.1	100	567	0	0	16525	14825	1	567	0	1125.5	NZ_FRWL01000049.1	87407	chromosome.Proteobacteria				Pseudomonas_aeruginosa___GCF_900148265.1	NA	Pseudomonas sp. [Pseudomonas sp. P179/Pseudomonas sp. YS-1p/Pseudomonas sp. HMSC11A05/Pseudomonas sp. HMSC16B01/Pseudomonas sp. HMSC05H02/Pseudomonas sp. HMSC060G01/Pseudomonas sp. HMSC060F12/Pseudomonas sp. HMSC057H01/Pseudomonas sp. HMSC061A10/Pseudomonas sp. HMSC071F02/Pseudomonas sp. HMSC070B12/Pseudomonas sp. HMSC058B07/Pseudomonas sp. HMSC058C05/Pseudomonas sp. HMSC072F09/Pseudomonas sp. HM…	ref_mOTU_v25_00201	Consistent	0.999	10	10	10	1	NZ_FRWL01000049.1 Pseudomonas aeruginosa isolate LRJ14, whole genome shotgun sequence	NA	Contig
Klebsiella_variicola___GCF_001067475.1	NZ_JURH01000004.1	WP_023297251.1	100	546	0	0	5011	6648	1	546	0	1096.6	NZ_JURH01000004.1	12477	chromosome.Proteobacteria				Klebsiella_variicola___GCF_001067475.1	NA	Enterobacterales sp. [Klebsiella sp. D5A/Klebsiella sp. KTE92/Klebsiella sp. 10982/Klebsiella variicola CAG:634/Klebsiella quasipneumoniae/Klebsiella sp. NFIX54/Klebsiella sp. NFIX44/Klebsiella sp. NFIX43/Klebsiella sp. NFIX42/Klebsiella sp. NFIX41/Klebsiella sp. NFIX40/Klebsiella sp. NFIX38/Klebsiella sp. NFIX37/Klebsiella sp. NFIX36/Klebsiella sp. NFIX35/Klebsiella sp. NFIX34/Klebsiella sp. NFI…	ref_mOTU_v25_00085	Consistent	0.999	10	10	10	1	NZ_JURH01000004.1 Klebsiella variicola strain 834_KPNE 21_12477_172983, whole genome shotgun sequence	NA	Scaffold
Neisseria_meningitidis___GCF_001155085.1	NZ_CMXQ01000037.1	WP_002216735.1	100	544	0	0	3338	1707	1	544	0	1092.8	NZ_CMXQ01000037.1	20061	chromosome.Proteobacteria				Neisseria_meningitidis___GCF_001155085.1	487	Neisseria meningitidis [Neisseria sp. HMSC070F02/Neisseria meningitidis]	ref_mOTU_v25_01539	Consistent	0.999	10	10	10	1	NZ_CMXQ01000037.1 Neisseria meningitidis strain NM1895, whole genome shotgun sequence	NA	Scaffold
Salmonella_enterica_subsp_enterica_serovar_Typhi___GCF_001094465.1	NZ_CIZS01000011.1	WP_000919286.1	100	547	0	0	103454	105094	1	547	0	1103.2	NZ_CIZS01000011.1	149665	unclassified.Proteobacteria				Salmonella_enterica_subsp_enterica_serovar_Typhi___GCF_001094465.1	NA	Salmonella enterica/bongori	ref_mOTU_v25_00099	Consistent	0.999	10	10	10	1	NZ_CIZS01000011.1 Salmonella enterica subsp. enterica serovar Typhi strain MDUST249, whole genome shotgun sequence	NA	Scaffold
Enterobacter_hormaechei_subsp_steigerwaltii___GCF_001472875.1	NZ_LPOX01000055.1	ESM18528.1	99.8	594	1	0	199462	201243	1	594	0	1208.4	NZ_LPOX01000055.1	346142	chromosome.Proteobacteria				Enterobacter_hormaechei_subsp_steigerwaltii___GCF_001472875.1	NA	Bacteria sp. [Enterobacter sp. SENG-6/Enterobacter sp. MGH 1/Enterobacter sp. MGH 3/Enterobacter sp. MGH 6/Enterobacter sp. MGH 7/Enterobacter sp. MGH 10/Enterobacter sp. MGH 14/Enterobacter sp. MGH 15/Enterobacter sp. MGH 22/Enterobacter sp. MGH 23/Enterobacter sp. MGH 24/Enterobacter sp. MGH 25/Enterobacter sp. MGH 33/Enterobacter sp. MGH 37/Enterobacter sp. MGH 38/Enterobacter sp. BWH 37/Enter…	ref_mOTU_v25_00077	Consistent	0.999	10	10	10	1	NZ_LPOX01000055.1 Enterobacter hormaechei subsp. steigerwaltii strain SMART_857 contig59, whole genome shotgun sequence	NA	Contig
Pseudomonas_aeruginosa___GCF_900145115.1	NZ_FRKK01000046.1	WP_003139773.1	100	567	0	0	27608	29308	1	567	0	1125.9	NZ_FRKK01000046.1	44107	chromosome.Proteobacteria				Pseudomonas_aeruginosa___GCF_900145115.1	NA	Pseudomonas sp. [Pseudomonas sp. P179/Pseudomonas sp. YS-1p/Pseudomonas sp. HMSC11A05/Pseudomonas sp. HMSC16B01/Pseudomonas sp. HMSC05H02/Pseudomonas sp. HMSC060G01/Pseudomonas sp. HMSC060F12/Pseudomonas sp. HMSC057H01/Pseudomonas sp. HMSC061A10/Pseudomonas sp. HMSC071F02/Pseudomonas sp. HMSC070B12/Pseudomonas sp. HMSC058B07/Pseudomonas sp. HMSC058C05/Pseudomonas sp. HMSC072F09/Pseudomonas sp. HM…	ref_mOTU_v25_00201	Consistent	0.999	10	10	10	1	NZ_FRKK01000046.1 Pseudomonas aeruginosa isolate 169, whole genome shotgun sequence	NA	Contig
Pseudomonas_aeruginosa___GCF_900145115.1	NZ_FRKK01000046.1	WP_003139773.1	100	567	0	0	27608	29308	1	567	0	1125.9	NZ_FRKK01000046.1	44107	chromosome.Proteobacteria				Pseudomonas_aeruginosa___GCF_900145115.1	NA	Pseudomonas sp. [Pseudomonas sp. P179/Pseudomonas sp. YS-1p/Pseudomonas sp. HMSC11A05/Pseudomonas sp. HMSC16B01/Pseudomonas sp. HMSC05H02/Pseudomonas sp. HMSC060G01/Pseudomonas sp. HMSC060F12/Pseudomonas sp. HMSC057H01/Pseudomonas sp. HMSC061A10/Pseudomonas sp. HMSC071F02/Pseudomonas sp. HMSC070B12/Pseudomonas sp. HMSC058B07/Pseudomonas sp. HMSC058C05/Pseudomonas sp. HMSC072F09/Pseudomonas sp. HM…	ref_mOTU_v25_00201	Consistent	0.999	10	10	10	1	NZ_FRKK01000046.1 Pseudomonas aeruginosa isolate 169, whole genome shotgun sequence	NA	Contig
Enterobacter_hormaechei___GCF_000692235.1	NZ_KK736216.1	EIM36675.1	99.7	599	2	0	527230	529026	1	599	0	1220.7	NZ_KK736216.1	735392	chromosome.Proteobacteria				Enterobacter_hormaechei___GCF_000692235.1	NA	Bacteria sp. [Enterobacter sp. SENG-6/Enterobacter sp. MGH 1/Enterobacter sp. MGH 3/Enterobacter sp. MGH 6/Enterobacter sp. MGH 7/Enterobacter sp. MGH 10/Enterobacter sp. MGH 14/Enterobacter sp. MGH 15/Enterobacter sp. MGH 22/Enterobacter sp. MGH 23/Enterobacter sp. MGH 24/Enterobacter sp. MGH 25/Enterobacter sp. MGH 33/Enterobacter sp. MGH 37/Enterobacter sp. MGH 38/Enterobacter sp. BWH 37/Enter…	ref_mOTU_v25_00077	Consistent	0.999	10	10	10	1	NZ_KK736216.1 Enterobacter hormaechei strain BIDMC 66 aeeak-supercont1.3, whole genome shotgun sequence	NA	Scaffold
Enterobacter_hormaechei___GCF_000692235.1	NZ_KK736221.1	WP_012477388.1	100	551	0	0	81182	79530	1	551	0	1102.8	NZ_KK736221.1	124130	plasmid.Proteobacteria		tet(B),mcr-9.1,blaKPC-4	TETRACYCLINE,COLISTIN,CARBAPENEM	Enterobacter_hormaechei___GCF_000692235.1	NA	Bacteria sp. [Enterobacter sp. SENG-6/Enterobacter sp. MGH 1/Enterobacter sp. MGH 3/Enterobacter sp. MGH 6/Enterobacter sp. MGH 7/Enterobacter sp. MGH 10/Enterobacter sp. MGH 14/Enterobacter sp. MGH 15/Enterobacter sp. MGH 22/Enterobacter sp. MGH 23/Enterobacter sp. MGH 24/Enterobacter sp. MGH 25/Enterobacter sp. MGH 33/Enterobacter sp. MGH 37/Enterobacter sp. MGH 38/Enterobacter sp. BWH 37/Enter…	ref_mOTU_v25_00077	Consistent	0.999	10	10	10	1	NZ_KK736221.1 Enterobacter hormaechei strain BIDMC 66 aeeak-supercont1.8, whole genome shotgun sequence	NA	Scaffold
Escherichia_coli_2730450___GCF_000356205.2	NZ_APXE01000199.1	EFK16301.1	99.8	565	1	0	121259	119565	1	565	0	1124.4	NZ_APXE01000199.1	138028	chromosome.Proteobacteria				Escherichia_coli_2730450___GCF_000356205.2	NA	Proteobacteria sp. [Escherichia sp. KTE114/Escherichia sp. KTE11/Escherichia sp. KTE31/Escherichia sp. KTE52/Escherichia sp. KTE96/Escherichia sp. KTE159/Escherichia marmotae/Shigella sp. SF-2015/Achromobacter sp. ATCC35328/Shigella sp. PAMC 28760/Escherichia albertii/Komagataeibacter hansenii/Escherichia sp. 1_1_43/Escherichia sp. 4_1_40B/Escherichia coli/Escherichia fergusonii/Klebsiella oxytoc…	ref_mOTU_v25_00095	Consistent	0.999	10	10	10	1	NZ_APXE01000199.1 Escherichia coli 2730450 gec2730450.contig.198, whole genome shotgun sequence	NA	Contig
Escherichia_coli___GCF_003176195.1	NZ_BGLM01000094.1	WP_004886132.1	100	546	0	0	5617	3980	1	546	0	1095.5	NZ_BGLM01000094.1	21134	chromosome.Proteobacteria				Escherichia_coli___GCF_003176195.1	NA	Enterobacterales sp. [Klebsiella sp. D5A/Klebsiella sp. KTE92/Klebsiella sp. 10982/Klebsiella variicola CAG:634/Klebsiella quasipneumoniae/Klebsiella sp. NFIX54/Klebsiella sp. NFIX44/Klebsiella sp. NFIX43/Klebsiella sp. NFIX42/Klebsiella sp. NFIX41/Klebsiella sp. NFIX40/Klebsiella sp. NFIX38/Klebsiella sp. NFIX37/Klebsiella sp. NFIX36/Klebsiella sp. NFIX35/Klebsiella sp. NFIX34/Klebsiella sp. NFI…	ref_mOTU_v25_00085	Consistent	0.999	10	10	10	1	NZ_BGLM01000094.1 Escherichia coli strain TUM1579, whole genome shotgun sequence	NA	Contig
Cronobacter_sakazakii___GCF_003858295.1	NZ_PQJN01000011.1	WP_097583840.1	100	542	0	0	28253	26628	1	542	0	1102.4	NZ_PQJN01000011.1	820944	chromosome.Proteobacteria		blaCSA-1,fos-Crono	CEPHALOTHIN,FOSFOMYCIN	Cronobacter_sakazakii___GCF_003858295.1	NA	Cronobacter sp. [Cronobacter sakazakii/Cronobacter turicensis/Cronobacter malonaticus/Cronobacter universalis]	ref_mOTU_v25_00060	Consistent	0.999	10	10	10	1	NZ_PQJN01000011.1 Cronobacter sakazakii strain S4 contig_9_1, whole genome shotgun sequence	NA	Contig
Klebsiella_pneumoniae_subsp_pneumoniae___GCF_900180785.1	NZ_FXMY01000005.1	BAH62496.1	99.5	549	3	0	221855	220209	1	549	0	1100.5	NZ_FXMY01000005.1	294391	chromosome.Proteobacteria				Klebsiella_pneumoniae_subsp_pneumoniae___GCF_900180785.1	NA	Enterobacterales sp. [Klebsiella sp. D5A/Klebsiella sp. KTE92/Klebsiella sp. 10982/Klebsiella variicola CAG:634/Klebsiella quasipneumoniae/Klebsiella sp. NFIX54/Klebsiella sp. NFIX44/Klebsiella sp. NFIX43/Klebsiella sp. NFIX42/Klebsiella sp. NFIX41/Klebsiella sp. NFIX40/Klebsiella sp. NFIX38/Klebsiella sp. NFIX37/Klebsiella sp. NFIX36/Klebsiella sp. NFIX35/Klebsiella sp. NFIX34/Klebsiella sp. NFI…	ref_mOTU_v25_00085	Consistent	0.999	10	10	10	1	NZ_FXMY01000005.1 Klebsiella pneumoniae subsp. pneumoniae strain 3189STDY5864838, whole genome shotgun sequence	NA	Scaffold
Klebsiella_pneumoniae_subsp_pneumoniae___GCF_002853435.2	NZ_CP028548.1	AGT25176.1	99.8	549	1	0	3722711	3724357	1	549	0	1102.4	NZ_CP028548.1	5492984	chromosome.Proteobacteria		blaSHV-187,aadA2,fosA6,sul1,aadA2,cmlA10,ant(2'')-Ia,aph(3'')-Ib,aph(6)-Id	BETA-LACTAM,STREPTOMYCIN,FOSFOMYCIN,SULFONAMIDE,STREPTOMYCIN,CHLORAMPHENICOL,GENTAMICIN;KANAMYCIN;TOBRAMYCIN,STREPTOMYCIN,STREPTOMYCIN	Klebsiella_pneumoniae_subsp_pneumoniae___GCF_002853435.2	NA	Enterobacterales sp. [Klebsiella sp. D5A/Klebsiella sp. KTE92/Klebsiella sp. 10982/Klebsiella variicola CAG:634/Klebsiella quasipneumoniae/Klebsiella sp. NFIX54/Klebsiella sp. NFIX44/Klebsiella sp. NFIX43/Klebsiella sp. NFIX42/Klebsiella sp. NFIX41/Klebsiella sp. NFIX40/Klebsiella sp. NFIX38/Klebsiella sp. NFIX37/Klebsiella sp. NFIX36/Klebsiella sp. NFIX35/Klebsiella sp. NFIX34/Klebsiella sp. NFI…	ref_mOTU_v25_00085	Consistent	0.999	10	10	10	1	NZ_CP028548.1 Klebsiella pneumoniae subsp. pneumoniae strain SCKP020143 chromosome, complete genome	NA	Complete Genome
Salmonella_enterica_subsp_enterica_serovar_Typhimurium_var_5____GCF_001245415.1	NZ_LHLK01000009.1	WP_000919289.1	100	547	0	0	102198	103838	1	547	0	1103.6	NZ_LHLK01000009.1	187620	chromosome.Proteobacteria				Salmonella_enterica_subsp_enterica_serovar_Typhimurium_var_5____GCF_001245415.1	NA	Salmonella enterica/bongori	ref_mOTU_v25_00099	Consistent	0.999	10	10	10	1	NZ_LHLK01000009.1 Salmonella enterica subsp. enterica serovar Typhimurium var. 5- strain CVM N50425 N50425_contig_9, whole genome shotgun sequence	NA	Contig
Acinetobacter_baumannii___GCF_003941405.1	NZ_RHZY01000019.1	WP_001207327.1	100	548	0	0	74844	73201	1	548	0	1091.6	NZ_RHZY01000019.1	81066	chromosome.Proteobacteria				Acinetobacter_baumannii___GCF_003941405.1	NA	Bacteria sp. [Acinetobacter nosocomialis/Staphylococcus aureus/Acinetobacter baumannii/Acinetobacter calcoaceticus]	ref_mOTU_v25_00259	Consistent	0.999	10	10	10	1	NZ_RHZY01000019.1 Acinetobacter baumannii strain AB_074 NODE_19_length_81066_cov_21.2514, whole genome shotgun sequence	NA	Scaffold
Klebsiella_pneumoniae_subsp_pneumoniae___GCF_900181295.1	NZ_FXPD01000006.1	BAH62496.1	99.5	549	3	0	185998	184352	1	549	0	1101.7	NZ_FXPD01000006.1	360032	chromosome.Proteobacteria				Klebsiella_pneumoniae_subsp_pneumoniae___GCF_900181295.1	NA	Enterobacterales sp. [Klebsiella sp. D5A/Klebsiella sp. KTE92/Klebsiella sp. 10982/Klebsiella variicola CAG:634/Klebsiella quasipneumoniae/Klebsiella sp. NFIX54/Klebsiella sp. NFIX44/Klebsiella sp. NFIX43/Klebsiella sp. NFIX42/Klebsiella sp. NFIX41/Klebsiella sp. NFIX40/Klebsiella sp. NFIX38/Klebsiella sp. NFIX37/Klebsiella sp. NFIX36/Klebsiella sp. NFIX35/Klebsiella sp. NFIX34/Klebsiella sp. NFI…	ref_mOTU_v25_00085	Consistent	0.999	10	10	10	1	NZ_FXPD01000006.1 Klebsiella pneumoniae subsp. pneumoniae strain 3189STDY5864866, whole genome shotgun sequence	NA	Scaffold
Escherichia_coli___GCF_003301895.1	NZ_BGUF01000011.1	CDN84984.1	99.8	562	1	0	30436	32121	1	562	0	1125.5	NZ_BGUF01000011.1	178634	chromosome.Proteobacteria				Escherichia_coli___GCF_003301895.1	NA	Proteobacteria sp. [Escherichia sp. KTE114/Escherichia sp. KTE11/Escherichia sp. KTE31/Escherichia sp. KTE52/Escherichia sp. KTE96/Escherichia sp. KTE159/Escherichia marmotae/Shigella sp. SF-2015/Achromobacter sp. ATCC35328/Shigella sp. PAMC 28760/Escherichia albertii/Komagataeibacter hansenii/Escherichia sp. 1_1_43/Escherichia sp. 4_1_40B/Escherichia coli/Escherichia fergusonii/Klebsiella oxytoc…	ref_mOTU_v25_00095	Consistent	0.999	10	10	10	1	NZ_BGUF01000011.1 Escherichia coli strain TUM18648, whole genome shotgun sequence	NA	Contig
Shigella_sonnei___GCF_001258635.1	NZ_CWWM01000015.1	EFK16301.1	98.9	565	6	0	44927	43233	1	565	0	1116.3	NZ_CWWM01000015.1	53591	chromosome.Proteobacteria				Shigella_sonnei___GCF_001258635.1	NA	Proteobacteria sp. [Escherichia sp. KTE114/Escherichia sp. KTE11/Escherichia sp. KTE31/Escherichia sp. KTE52/Escherichia sp. KTE96/Escherichia sp. KTE159/Escherichia marmotae/Shigella sp. SF-2015/Achromobacter sp. ATCC35328/Shigella sp. PAMC 28760/Escherichia albertii/Komagataeibacter hansenii/Escherichia sp. 1_1_43/Escherichia sp. 4_1_40B/Escherichia coli/Escherichia fergusonii/Klebsiella oxytoc…	ref_mOTU_v25_00095	Consistent	0.999	10	10	10	1	NZ_CWWM01000015.1 Shigella sonnei strain 201405357_1, whole genome shotgun sequence	NA	Scaffold
Enterobacter_hormaechei___GCF_002333685.1	NZ_BEEL01000051.1	CZW04508.1	99.1	580	5	0	7124	8863	1	580	0	1167.9	NZ_BEEL01000051.1	48738	chromosome.Proteobacteria				Enterobacter_hormaechei___GCF_002333685.1	NA	Bacteria sp. [Enterobacter sp. SENG-6/Enterobacter sp. MGH 1/Enterobacter sp. MGH 3/Enterobacter sp. MGH 6/Enterobacter sp. MGH 7/Enterobacter sp. MGH 10/Enterobacter sp. MGH 14/Enterobacter sp. MGH 15/Enterobacter sp. MGH 22/Enterobacter sp. MGH 23/Enterobacter sp. MGH 24/Enterobacter sp. MGH 25/Enterobacter sp. MGH 33/Enterobacter sp. MGH 37/Enterobacter sp. MGH 38/Enterobacter sp. BWH 37/Enter…	ref_mOTU_v25_00077	Consistent	0.999	10	10	10	1	NZ_BEEL01000051.1 Enterobacter hormaechei strain TUM10671, whole genome shotgun sequence	NA	Scaffold
Xanthomonas_oryzae_pv_oryzae___GCF_003294205.1	NZ_QNPT01000179.1	AEQ95470.1	99.3	585	4	0	5555	3801	1	585	0	1176.8	NZ_QNPT01000179.1	12460	chromosome.Proteobacteria				Xanthomonas_oryzae_pv_oryzae___GCF_003294205.1	347	Xanthomonas oryzae	ref_mOTU_v25_01733	Consistent	0.999	9	8	8	1	NZ_QNPT01000179.1 Xanthomonas oryzae pv. oryzae strain YN19 scaffold178, whole genome shotgun sequence	NA	Scaffold
Escherichia_coli___GCF_002468415.1	NZ_NMKT01000008.1	EFK16301.1	99.5	565	3	0	181130	182824	1	565	0	1120.9	NZ_NMKT01000008.1	291194	chromosome.Proteobacteria		blaEC-18	CEPHALOSPORIN	Escherichia_coli___GCF_002468415.1	NA	Proteobacteria sp. [Escherichia sp. KTE114/Escherichia sp. KTE11/Escherichia sp. KTE31/Escherichia sp. KTE52/Escherichia sp. KTE96/Escherichia sp. KTE159/Escherichia marmotae/Shigella sp. SF-2015/Achromobacter sp. ATCC35328/Shigella sp. PAMC 28760/Escherichia albertii/Komagataeibacter hansenii/Escherichia sp. 1_1_43/Escherichia sp. 4_1_40B/Escherichia coli/Escherichia fergusonii/Klebsiella oxytoc…	ref_mOTU_v25_00095	Consistent	0.999	10	10	10	1	NZ_NMKT01000008.1 Escherichia coli strain MOD1-EC6818 MOD1-EC6818_8_length_291194_cov_34.687, whole genome shotgun sequence	NA	Contig
Yersinia_enterocolitica_subsp_palearctica_556_8265___GCF_000284935.1	NZ_CACU01000007.1	WP_005165935.1	100	543	0	0	388820	387192	1	543	0	1091.6	NZ_CACU01000007.1	748795	chromosome.Proteobacteria		vat(F),blaA_Yent	STREPTOGRAMIN,BETA-LACTAM	Yersinia_enterocolitica_subsp_palearctica_556_8265___GCF_000284935.1	NA	Yersinia enterocolitica/intermedia	ref_mOTU_v25_01093	Consistent	0.999	10	10	10	1	NZ_CACU01000007.1 Yersinia enterocolitica subsp. palearctica 556/8265, whole genome shotgun sequence	NA	Scaffold
Escherichia_coli___GCF_000965715.1	NZ_JZEB01000063.1	WP_000591995.1	100	539	0	0	3435	1819	1	539	0	1090.1	NZ_JZEB01000063.1	163642	chromosome.Proteobacteria				Escherichia_coli___GCF_000965715.1	NA	Proteobacteria sp. [Escherichia sp. KTE114/Escherichia sp. KTE11/Escherichia sp. KTE31/Escherichia sp. KTE52/Escherichia sp. KTE96/Escherichia sp. KTE159/Escherichia marmotae/Shigella sp. SF-2015/Achromobacter sp. ATCC35328/Shigella sp. PAMC 28760/Escherichia albertii/Komagataeibacter hansenii/Escherichia sp. 1_1_43/Escherichia sp. 4_1_40B/Escherichia coli/Escherichia fergusonii/Klebsiella oxytoc…	ref_mOTU_v25_00095	Consistent	0.999	10	10	10	1	NZ_JZEB01000063.1 Escherichia coli strain St. Olav176 NODE_11, whole genome shotgun sequence	NA	Scaffold
Escherichia_coli___GCF_000965715.1	NZ_JZEB01000069.1	EFK16301.1	99.5	565	3	0	64446	66140	1	565	0	1120.5	NZ_JZEB01000069.1	185428	chromosome.Proteobacteria				Escherichia_coli___GCF_000965715.1	NA	Proteobacteria sp. [Escherichia sp. KTE114/Escherichia sp. KTE11/Escherichia sp. KTE31/Escherichia sp. KTE52/Escherichia sp. KTE96/Escherichia sp. KTE159/Escherichia marmotae/Shigella sp. SF-2015/Achromobacter sp. ATCC35328/Shigella sp. PAMC 28760/Escherichia albertii/Komagataeibacter hansenii/Escherichia sp. 1_1_43/Escherichia sp. 4_1_40B/Escherichia coli/Escherichia fergusonii/Klebsiella oxytoc…	ref_mOTU_v25_00095	Consistent	0.999	10	10	10	1	NZ_JZEB01000069.1 Escherichia coli strain St. Olav176 NODE_10, whole genome shotgun sequence	NA	Scaffold
Escherichia_coli_M114___GCF_001186315.1	NZ_KQ241470.1	EFK18136.1	99.1	565	5	0	125762	124068	1	565	0	1118.6	NZ_KQ241470.1	735099	chromosome.Proteobacteria		blaEC-8	CEPHALOSPORIN	Escherichia_coli_M114___GCF_001186315.1	NA	Proteobacteria sp. [Escherichia sp. KTE114/Escherichia sp. KTE11/Escherichia sp. KTE31/Escherichia sp. KTE52/Escherichia sp. KTE96/Escherichia sp. KTE159/Escherichia marmotae/Shigella sp. SF-2015/Achromobacter sp. ATCC35328/Shigella sp. PAMC 28760/Escherichia albertii/Komagataeibacter hansenii/Escherichia sp. 1_1_43/Escherichia sp. 4_1_40B/Escherichia coli/Escherichia fergusonii/Klebsiella oxytoc…	ref_mOTU_v25_00095	Consistent	0.999	10	10	10	1	NZ_KQ241470.1 Escherichia coli M114 supercont2.1, whole genome shotgun sequence	NA	Scaffold
Pseudomonas_aeruginosa___GCF_000796465.1	NZ_JTXZ01000028.1	RMS53751.1	99.6	563	2	0	135438	133750	1	563	0	1099.3	NZ_JTXZ01000028.1	204029	chromosome.Proteobacteria				Pseudomonas_aeruginosa___GCF_000796465.1	NA	Pseudomonas sp. [Pseudomonas sp. P179/Pseudomonas sp. YS-1p/Pseudomonas sp. HMSC11A05/Pseudomonas sp. HMSC16B01/Pseudomonas sp. HMSC05H02/Pseudomonas sp. HMSC060G01/Pseudomonas sp. HMSC060F12/Pseudomonas sp. HMSC057H01/Pseudomonas sp. HMSC061A10/Pseudomonas sp. HMSC071F02/Pseudomonas sp. HMSC070B12/Pseudomonas sp. HMSC058B07/Pseudomonas sp. HMSC058C05/Pseudomonas sp. HMSC072F09/Pseudomonas sp. HM…	ref_mOTU_v25_00201	Consistent	0.999	10	10	10	1	NZ_JTXZ01000028.1 Pseudomonas aeruginosa strain AZPAE14533 AZPAE14533_contig_28, whole genome shotgun sequence	NA	Scaffold
Pseudomonas_aeruginosa___GCF_000796465.1	NZ_JTXZ01000039.1	VEG04505.1	100	569	0	0	38303	40009	1	569	0	1132.1	NZ_JTXZ01000039.1	55599	chromosome.Proteobacteria				Pseudomonas_aeruginosa___GCF_000796465.1	NA	Pseudomonas sp. [Pseudomonas sp. P179/Pseudomonas sp. YS-1p/Pseudomonas sp. HMSC11A05/Pseudomonas sp. HMSC16B01/Pseudomonas sp. HMSC05H02/Pseudomonas sp. HMSC060G01/Pseudomonas sp. HMSC060F12/Pseudomonas sp. HMSC057H01/Pseudomonas sp. HMSC061A10/Pseudomonas sp. HMSC071F02/Pseudomonas sp. HMSC070B12/Pseudomonas sp. HMSC058B07/Pseudomonas sp. HMSC058C05/Pseudomonas sp. HMSC072F09/Pseudomonas sp. HM…	ref_mOTU_v25_00201	Consistent	0.999	10	10	10	1	NZ_JTXZ01000039.1 Pseudomonas aeruginosa strain AZPAE14533 AZPAE14533_contig_39, whole genome shotgun sequence	NA	Scaffold
Salmonella_enterica_subsp_enterica_serovar_Montevideo_str_8387___GCF_000486895.1	NZ_AOYQ01000001.1	WP_000919299.1	100	547	0	0	95757	94117	1	547	0	1104.7	NZ_AOYQ01000001.1	360422	chromosome.Proteobacteria				Salmonella_enterica_subsp_enterica_serovar_Montevideo_str_8387___GCF_000486895.1	NA	Salmonella enterica/bongori	ref_mOTU_v25_00099	Consistent	0.999	10	10	10	1	NZ_AOYQ01000001.1 Salmonella enterica subsp. enterica serovar Montevideo str. 8387 strain ATCC 8387 SEEM8387_1, whole genome shotgun sequence	NA	Contig
Escherichia_coli___GCF_002229415.1	NZ_NLMV01000062.1	EFK16301.1	99.5	565	3	0	6811	8505	1	565	0	1120.9	NZ_NLMV01000062.1	29072	chromosome.Proteobacteria				Escherichia_coli___GCF_002229415.1	NA	Proteobacteria sp. [Escherichia sp. KTE114/Escherichia sp. KTE11/Escherichia sp. KTE31/Escherichia sp. KTE52/Escherichia sp. KTE96/Escherichia sp. KTE159/Escherichia marmotae/Shigella sp. SF-2015/Achromobacter sp. ATCC35328/Shigella sp. PAMC 28760/Escherichia albertii/Komagataeibacter hansenii/Escherichia sp. 1_1_43/Escherichia sp. 4_1_40B/Escherichia coli/Escherichia fergusonii/Klebsiella oxytoc…	ref_mOTU_v25_00095	Consistent	0.999	10	10	10	1	NZ_NLMV01000062.1 Escherichia coli strain MOD1-EC5521 MOD1-EC5521_62_length_29072_cov_40.5532, whole genome shotgun sequence	NA	Contig
Salmonella_enterica_subsp_enterica_serovar_Typhi___GCF_003718275.1	NZ_CP029878.1	WP_000919286.1	100	547	0	0	4355883	4354243	1	547	0	1103.2	NZ_CP029878.1	4782665	chromosome.Proteobacteria				Salmonella_enterica_subsp_enterica_serovar_Typhi___GCF_003718275.1	NA	Salmonella enterica/bongori	ref_mOTU_v25_00099	Consistent	0.999	10	10	10	1	NZ_CP029878.1 Salmonella enterica subsp. enterica serovar Typhi strain 311189_224186 chromosome, complete genome	NA	Complete Genome
Klebsiella_pneumoniae___GCF_002181945.1	NZ_NDDN01000004.1	BAH62496.1	99.6	549	2	0	56222	54576	1	549	0	1102.8	NZ_NDDN01000004.1	195018	chromosome.Proteobacteria				Klebsiella_pneumoniae___GCF_002181945.1	NA	Enterobacterales sp. [Klebsiella sp. D5A/Klebsiella sp. KTE92/Klebsiella sp. 10982/Klebsiella variicola CAG:634/Klebsiella quasipneumoniae/Klebsiella sp. NFIX54/Klebsiella sp. NFIX44/Klebsiella sp. NFIX43/Klebsiella sp. NFIX42/Klebsiella sp. NFIX41/Klebsiella sp. NFIX40/Klebsiella sp. NFIX38/Klebsiella sp. NFIX37/Klebsiella sp. NFIX36/Klebsiella sp. NFIX35/Klebsiella sp. NFIX34/Klebsiella sp. NFI…	ref_mOTU_v25_00085	Consistent	0.999	11	10	10	1	NZ_NDDN01000004.1 Klebsiella pneumoniae strain 44812 44812_NODE_12.ctg_1, whole genome shotgun sequence	NA	Contig
Salmonella_enterica_subsp_enterica_serovar_Enteritidis___GCF_002065725.1	NZ_MYCZ01000006.1	WP_000919304.1	100	547	0	0	46221	44581	1	547	0	1104.7	NZ_MYCZ01000006.1	295627	chromosome.Proteobacteria				Salmonella_enterica_subsp_enterica_serovar_Enteritidis___GCF_002065725.1	NA	Salmonella enterica/bongori	ref_mOTU_v25_00099	Consistent	0.999	10	10	10	1	NZ_MYCZ01000006.1 Salmonella enterica subsp. enterica serovar Enteritidis strain BCW_2682 NODE_6_length_295627_cov_0.324619, whole genome shotgun sequence	NA	Contig
Salmonella_enterica_subsp_enterica_serovar_Typhi___GCF_001134065.1	NZ_CJEL01000006.1	WP_000919286.1	100	547	0	0	118413	116773	1	547	0	1103.2	NZ_CJEL01000006.1	219577	unclassified.Proteobacteria				Salmonella_enterica_subsp_enterica_serovar_Typhi___GCF_001134065.1	NA	Salmonella enterica/bongori	ref_mOTU_v25_00099	Consistent	0.999	10	10	10	1	NZ_CJEL01000006.1 Salmonella enterica subsp. enterica serovar Typhi strain MDUST323, whole genome shotgun sequence	NA	Scaffold
Pseudomonas_aeruginosa___GCF_001180445.1	NZ_CWGH01000217.1	RMS53751.1	99.6	563	2	0	10722	9034	1	563	0	1099.3	NZ_CWGH01000217.1	49050	chromosome.Proteobacteria				Pseudomonas_aeruginosa___GCF_001180445.1	NA	Pseudomonas sp. [Pseudomonas sp. P179/Pseudomonas sp. YS-1p/Pseudomonas sp. HMSC11A05/Pseudomonas sp. HMSC16B01/Pseudomonas sp. HMSC05H02/Pseudomonas sp. HMSC060G01/Pseudomonas sp. HMSC060F12/Pseudomonas sp. HMSC057H01/Pseudomonas sp. HMSC061A10/Pseudomonas sp. HMSC071F02/Pseudomonas sp. HMSC070B12/Pseudomonas sp. HMSC058B07/Pseudomonas sp. HMSC058C05/Pseudomonas sp. HMSC072F09/Pseudomonas sp. HM…	ref_mOTU_v25_00201	Consistent	0.999	10	10	10	1	NZ_CWGH01000217.1 Pseudomonas aeruginosa strain E1_London_17_VIM_2_02_09, whole genome shotgun sequence	NA	Contig
Pseudomonas_aeruginosa___GCF_001180445.1	NZ_CWGH01000220.1	WP_003139773.1	100	567	0	0	29656	31356	1	567	0	1125.9	NZ_CWGH01000220.1	46155	chromosome.Proteobacteria				Pseudomonas_aeruginosa___GCF_001180445.1	NA	Pseudomonas sp. [Pseudomonas sp. P179/Pseudomonas sp. YS-1p/Pseudomonas sp. HMSC11A05/Pseudomonas sp. HMSC16B01/Pseudomonas sp. HMSC05H02/Pseudomonas sp. HMSC060G01/Pseudomonas sp. HMSC060F12/Pseudomonas sp. HMSC057H01/Pseudomonas sp. HMSC061A10/Pseudomonas sp. HMSC071F02/Pseudomonas sp. HMSC070B12/Pseudomonas sp. HMSC058B07/Pseudomonas sp. HMSC058C05/Pseudomonas sp. HMSC072F09/Pseudomonas sp. HM…	ref_mOTU_v25_00201	Consistent	0.999	10	10	10	1	NZ_CWGH01000220.1 Pseudomonas aeruginosa strain E1_London_17_VIM_2_02_09, whole genome shotgun sequence	NA	Contig
Salmonella_enterica_subsp_enterica_serovar_Typhimurium_var_5____GCF_001480795.1	NZ_JYWU01000052.1	WP_000919289.1	100	547	0	0	85423	83783	1	547	0	1103.6	NZ_JYWU01000052.1	101875	chromosome.Proteobacteria				Salmonella_enterica_subsp_enterica_serovar_Typhimurium_var_5____GCF_001480795.1	NA	Salmonella enterica/bongori	ref_mOTU_v25_00099	Consistent	0.999	10	10	10	1	NZ_JYWU01000052.1 Salmonella enterica subsp. enterica serovar Typhimurium var. 5- strain CVM N38229 N38229_contig_52, whole genome shotgun sequence	NA	Contig
Escherichia_coli___GCF_002462815.1	NZ_NKER01000013.1	EFK16301.1	99.5	565	3	0	37647	39341	1	565	0	1120.9	NZ_NKER01000013.1	105726	chromosome.Proteobacteria				Escherichia_coli___GCF_002462815.1	NA	Proteobacteria sp. [Escherichia sp. KTE114/Escherichia sp. KTE11/Escherichia sp. KTE31/Escherichia sp. KTE52/Escherichia sp. KTE96/Escherichia sp. KTE159/Escherichia marmotae/Shigella sp. SF-2015/Achromobacter sp. ATCC35328/Shigella sp. PAMC 28760/Escherichia albertii/Komagataeibacter hansenii/Escherichia sp. 1_1_43/Escherichia sp. 4_1_40B/Escherichia coli/Escherichia fergusonii/Klebsiella oxytoc…	ref_mOTU_v25_00095	Consistent	0.999	10	10	10	1	NZ_NKER01000013.1 Escherichia coli strain MOD1-EC311 MOD1-EC311_13_length_105726_cov_67.9376, whole genome shotgun sequence	NA	Contig
Citrobacter_freundii___GCF_004005235.1	NZ_RZVR01000067.1	WP_044702150.1	100	545	0	0	16681	18315	1	545	0	1081.6	NZ_RZVR01000067.1	22501	chromosome.Proteobacteria				Citrobacter_freundii___GCF_004005235.1	NA	Enterobacteriaceae sp. [Citrobacter sp. KTE30/Citrobacter sp. KTE151/Citrobacter sp. KTE32/Citrobacter sp. A1/Citrobacter sp. L17/Citrobacter youngae/Citrobacter pasteurii/Citrobacter sp. A316/Citrobacter portucalensis/Enterobacter sp. GN02600/Citrobacter sp. MGH99/Citrobacter sp. MGH100/Citrobacter sp. MGH103/Citrobacter sp. MGH104/Citrobacter sp. MGH105/Citrobacter sp. MGH109/Citrobacter sp. MG…	ref_mOTU_v25_00096	Consistent	0.999	10	10	10	1	NZ_RZVR01000067.1 Citrobacter freundii strain 109A5 109A5_S98_R1__paired__contig_67, whole genome shotgun sequence	NA	Contig
Klebsiella_pneumoniae___GCF_900505685.1	NZ_UJKS01000007.1	AGT25176.1	99.8	549	1	0	247190	245544	1	549	0	1102.4	NZ_UJKS01000007.1	328966	chromosome.Proteobacteria				Klebsiella_pneumoniae___GCF_900505685.1	NA	Enterobacterales sp. [Klebsiella sp. D5A/Klebsiella sp. KTE92/Klebsiella sp. 10982/Klebsiella variicola CAG:634/Klebsiella quasipneumoniae/Klebsiella sp. NFIX54/Klebsiella sp. NFIX44/Klebsiella sp. NFIX43/Klebsiella sp. NFIX42/Klebsiella sp. NFIX41/Klebsiella sp. NFIX40/Klebsiella sp. NFIX38/Klebsiella sp. NFIX37/Klebsiella sp. NFIX36/Klebsiella sp. NFIX35/Klebsiella sp. NFIX34/Klebsiella sp. NFI…	ref_mOTU_v25_00085	Consistent	0.999	10	10	10	1	NZ_UJKS01000007.1 Klebsiella pneumoniae strain EuSCAPE_HR010, whole genome shotgun sequence	NA	Contig
Moraxella_catarrhalis___GCF_001997265.1	NZ_MTGF01000011.1	WP_003660274.1	100	578	0	0	17975	16242	1	578	0	1150.2	NZ_MTGF01000011.1	92803	chromosome.Proteobacteria				Moraxella_catarrhalis___GCF_001997265.1	480	Moraxella catarrhalis [Moraxella sp. HMSC061H09/Moraxella catarrhalis]	ref_mOTU_v25_03493	Consistent	0.999	10	10	10	1	NZ_MTGF01000011.1 Moraxella catarrhalis strain CDPH_C53 contig11, whole genome shotgun sequence	NA	Contig
Xylella_fastidiosa_MUL0034___GCF_000698825.1	NZ_CP006740.1	WP_038227897.1	100	552	0	0	1738896	1737241	1	552	0	1101.3	NZ_CP006740.1	2642186	chromosome.Proteobacteria				Xylella_fastidiosa_MUL0034___GCF_000698825.1	2371	Xylella fastidiosa	ref_mOTU_v25_03154	Consistent	0.999	11	11	11	1	NZ_CP006740.1 Xylella fastidiosa MUL0034, complete genome	NA	Complete Genome
Klebsiella_pneumoniae___GCF_900494325.1	NZ_UFGC01000004.1	BAH62496.1	99.5	549	3	0	288438	286792	1	549	0	1100.1	NZ_UFGC01000004.1	427279	chromosome.Proteobacteria				Klebsiella_pneumoniae___GCF_900494325.1	NA	Enterobacterales sp. [Klebsiella sp. D5A/Klebsiella sp. KTE92/Klebsiella sp. 10982/Klebsiella variicola CAG:634/Klebsiella quasipneumoniae/Klebsiella sp. NFIX54/Klebsiella sp. NFIX44/Klebsiella sp. NFIX43/Klebsiella sp. NFIX42/Klebsiella sp. NFIX41/Klebsiella sp. NFIX40/Klebsiella sp. NFIX38/Klebsiella sp. NFIX37/Klebsiella sp. NFIX36/Klebsiella sp. NFIX35/Klebsiella sp. NFIX34/Klebsiella sp. NFI…	ref_mOTU_v25_00085	Consistent	0.999	11	10	10	1	NZ_UFGC01000004.1 Klebsiella pneumoniae strain 4300STDY6470488, whole genome shotgun sequence	NA	Scaffold
Escherichia_coli___GCF_002941325.1	NZ_PTMP01000003.1	EFK16301.1	99.8	565	1	0	122082	120388	1	565	0	1124.4	NZ_PTMP01000003.1	279843	chromosome.Proteobacteria		blaEC-15	CEPHALOSPORIN	Escherichia_coli___GCF_002941325.1	NA	Proteobacteria sp. [Escherichia sp. KTE114/Escherichia sp. KTE11/Escherichia sp. KTE31/Escherichia sp. KTE52/Escherichia sp. KTE96/Escherichia sp. KTE159/Escherichia marmotae/Shigella sp. SF-2015/Achromobacter sp. ATCC35328/Shigella sp. PAMC 28760/Escherichia albertii/Komagataeibacter hansenii/Escherichia sp. 1_1_43/Escherichia sp. 4_1_40B/Escherichia coli/Escherichia fergusonii/Klebsiella oxytoc…	ref_mOTU_v25_00095	Consistent	0.999	10	10	10	1	NZ_PTMP01000003.1 Escherichia coli strain YH17173 scaffold3, whole genome shotgun sequence	NA	Scaffold
Escherichia_coli___GCF_002941325.1	NZ_PTMP01000050.1	mcr-1.1_1_KP347127_1	100	542	0	0	10657	12282	1	542	1.9e-313	1073.5	NZ_PTMP01000050.1	21258	plasmid.Proteobacteria		mcr-1.1	COLISTIN	Escherichia_coli___GCF_002941325.1	NA	Proteobacteria sp. [Escherichia sp. KTE114/Escherichia sp. KTE11/Escherichia sp. KTE31/Escherichia sp. KTE52/Escherichia sp. KTE96/Escherichia sp. KTE159/Escherichia marmotae/Shigella sp. SF-2015/Achromobacter sp. ATCC35328/Shigella sp. PAMC 28760/Escherichia albertii/Komagataeibacter hansenii/Escherichia sp. 1_1_43/Escherichia sp. 4_1_40B/Escherichia coli/Escherichia fergusonii/Klebsiella oxytoc…	ref_mOTU_v25_00095	Consistent	0.999	10	10	10	1	NZ_PTMP01000050.1 Escherichia coli strain YH17173 scaffold50, whole genome shotgun sequence	NA	Scaffold
Pseudomonas_aeruginosa___GCF_000789785.1	NZ_JTUL01000004.1	RMS53751.1	99.6	563	2	0	23665	21977	1	563	0	1099	NZ_JTUL01000004.1	216917	chromosome.Proteobacteria				Pseudomonas_aeruginosa___GCF_000789785.1	NA	Pseudomonas sp. [Pseudomonas sp. P179/Pseudomonas sp. YS-1p/Pseudomonas sp. HMSC11A05/Pseudomonas sp. HMSC16B01/Pseudomonas sp. HMSC05H02/Pseudomonas sp. HMSC060G01/Pseudomonas sp. HMSC060F12/Pseudomonas sp. HMSC057H01/Pseudomonas sp. HMSC061A10/Pseudomonas sp. HMSC071F02/Pseudomonas sp. HMSC070B12/Pseudomonas sp. HMSC058B07/Pseudomonas sp. HMSC058C05/Pseudomonas sp. HMSC072F09/Pseudomonas sp. HM…	ref_mOTU_v25_00201	Consistent	0.999	9	9	9	1	NZ_JTUL01000004.1 Pseudomonas aeruginosa strain AZPAE14850 AZPAE14850_contig_4, whole genome shotgun sequence	NA	Scaffold
Pseudomonas_aeruginosa___GCF_000789785.1	NZ_JTUL01000069.1	WP_003139773.1	100	567	0	0	63568	65268	1	567	0	1125.9	NZ_JTUL01000069.1	80624	chromosome.Proteobacteria				Pseudomonas_aeruginosa___GCF_000789785.1	NA	Pseudomonas sp. [Pseudomonas sp. P179/Pseudomonas sp. YS-1p/Pseudomonas sp. HMSC11A05/Pseudomonas sp. HMSC16B01/Pseudomonas sp. HMSC05H02/Pseudomonas sp. HMSC060G01/Pseudomonas sp. HMSC060F12/Pseudomonas sp. HMSC057H01/Pseudomonas sp. HMSC061A10/Pseudomonas sp. HMSC071F02/Pseudomonas sp. HMSC070B12/Pseudomonas sp. HMSC058B07/Pseudomonas sp. HMSC058C05/Pseudomonas sp. HMSC072F09/Pseudomonas sp. HM…	ref_mOTU_v25_00201	Consistent	0.999	9	9	9	1	NZ_JTUL01000069.1 Pseudomonas aeruginosa strain AZPAE14850 AZPAE14850_contig_69, whole genome shotgun sequence	NA	Scaffold
Escherichia_coli_110957___GCF_000485615.1	NZ_KI521517.1	EFK16301.1	99.5	565	3	0	16715	15021	1	565	0	1120.5	NZ_KI521517.1	17202	chromosome.Proteobacteria				Escherichia_coli_110957___GCF_000485615.1	NA	Proteobacteria sp. [Escherichia sp. KTE114/Escherichia sp. KTE11/Escherichia sp. KTE31/Escherichia sp. KTE52/Escherichia sp. KTE96/Escherichia sp. KTE159/Escherichia marmotae/Shigella sp. SF-2015/Achromobacter sp. ATCC35328/Shigella sp. PAMC 28760/Escherichia albertii/Komagataeibacter hansenii/Escherichia sp. 1_1_43/Escherichia sp. 4_1_40B/Escherichia coli/Escherichia fergusonii/Klebsiella oxytoc…	ref_mOTU_v25_00095	Consistent	0.999	10	10	10	1	NZ_KI521517.1 Escherichia coli 110957 Scaffold133, whole genome shotgun sequence	NA	Scaffold
Escherichia_coli_O121___GCF_003864795.1	NZ_BHFF01000020.1	EFK16301.1	99.3	565	4	0	75149	73455	1	565	0	1119.4	NZ_BHFF01000020.1	101763	chromosome.Proteobacteria				Escherichia_coli_O121___GCF_003864795.1	NA	Proteobacteria sp. [Escherichia sp. KTE114/Escherichia sp. KTE11/Escherichia sp. KTE31/Escherichia sp. KTE52/Escherichia sp. KTE96/Escherichia sp. KTE159/Escherichia marmotae/Shigella sp. SF-2015/Achromobacter sp. ATCC35328/Shigella sp. PAMC 28760/Escherichia albertii/Komagataeibacter hansenii/Escherichia sp. 1_1_43/Escherichia sp. 4_1_40B/Escherichia coli/Escherichia fergusonii/Klebsiella oxytoc…	ref_mOTU_v25_00095	Consistent	0.999	10	10	10	1	NZ_BHFF01000020.1 Escherichia coli O121 strain EC12044 EC12044_contig020, whole genome shotgun sequence	NA	Contig
Escherichia_coli_O121___GCF_003864795.1	NZ_BHFF01000044.1	WP_000591998.1	100	539	0	0	22315	20699	1	539	0	1088.9	NZ_BHFF01000044.1	23015	unclassified.Proteobacteria				Escherichia_coli_O121___GCF_003864795.1	NA	Proteobacteria sp. [Escherichia sp. KTE114/Escherichia sp. KTE11/Escherichia sp. KTE31/Escherichia sp. KTE52/Escherichia sp. KTE96/Escherichia sp. KTE159/Escherichia marmotae/Shigella sp. SF-2015/Achromobacter sp. ATCC35328/Shigella sp. PAMC 28760/Escherichia albertii/Komagataeibacter hansenii/Escherichia sp. 1_1_43/Escherichia sp. 4_1_40B/Escherichia coli/Escherichia fergusonii/Klebsiella oxytoc…	ref_mOTU_v25_00095	Consistent	0.999	10	10	10	1	NZ_BHFF01000044.1 Escherichia coli O121 strain EC12044 EC12044_contig044, whole genome shotgun sequence	NA	Contig
Salmonella_enterica_subsp_enterica_serovar_Typhimurium___GCF_004291855.1	NZ_QASV01000002.1	WP_000919289.1	100	547	0	0	609980	611620	1	547	0	1103.6	NZ_QASV01000002.1	746267	chromosome.Proteobacteria				Salmonella_enterica_subsp_enterica_serovar_Typhimurium___GCF_004291855.1	NA	Salmonella enterica/bongori	ref_mOTU_v25_00099	Consistent	0.999	10	10	10	1	NZ_QASV01000002.1 Salmonella enterica subsp. enterica serovar Typhimurium strain sg_13311 13311_2, whole genome shotgun sequence	NA	Contig
Acinetobacter_baumannii___GCF_001863455.1	NZ_LYLE01000022.1	WP_001207327.1	100	548	0	0	40884	39241	1	548	0	1091.6	NZ_LYLE01000022.1	47569	chromosome.Proteobacteria				Acinetobacter_baumannii___GCF_001863455.1	NA	Bacteria sp. [Acinetobacter nosocomialis/Staphylococcus aureus/Acinetobacter baumannii/Acinetobacter calcoaceticus]	ref_mOTU_v25_00259	Consistent	0.999	10	10	10	1	NZ_LYLE01000022.1 Acinetobacter baumannii strain XH514 XH514_contig_26, whole genome shotgun sequence	NA	Scaffold
Acinetobacter_baumannii___GCF_001863455.1	NZ_LYLE01000027.1	WP_002017062.1	100	549	0	0	33520	35166	1	549	0	1088.2	NZ_LYLE01000027.1	99418	chromosome.Proteobacteria				Acinetobacter_baumannii___GCF_001863455.1	NA	Bacteria sp. [Acinetobacter nosocomialis/Staphylococcus aureus/Acinetobacter baumannii/Acinetobacter calcoaceticus]	ref_mOTU_v25_00259	Consistent	0.999	10	10	10	1	NZ_LYLE01000027.1 Acinetobacter baumannii strain XH514 XH514_contig_30, whole genome shotgun sequence	NA	Scaffold
Klebsiella_pneumoniae___GCF_900205395.1	NZ_OAMN01000006.1	BAH62496.1	99.5	549	3	0	213810	215456	1	549	0	1101.7	NZ_OAMN01000006.1	236946	chromosome.Proteobacteria				Klebsiella_pneumoniae___GCF_900205395.1	NA	Enterobacterales sp. [Klebsiella sp. D5A/Klebsiella sp. KTE92/Klebsiella sp. 10982/Klebsiella variicola CAG:634/Klebsiella quasipneumoniae/Klebsiella sp. NFIX54/Klebsiella sp. NFIX44/Klebsiella sp. NFIX43/Klebsiella sp. NFIX42/Klebsiella sp. NFIX41/Klebsiella sp. NFIX40/Klebsiella sp. NFIX38/Klebsiella sp. NFIX37/Klebsiella sp. NFIX36/Klebsiella sp. NFIX35/Klebsiella sp. NFIX34/Klebsiella sp. NFI…	ref_mOTU_v25_00085	Consistent	0.999	10	10	10	1	NZ_OAMN01000006.1 Klebsiella pneumoniae isolate PV7BC, whole genome shotgun sequence	NA	Contig
Pseudomonas_aeruginosa___GCF_001452305.1	NZ_LLRQ01000030.1	EZP12657.1	99.6	569	2	0	80534	82240	1	569	0	1124.8	NZ_LLRQ01000030.1	97567	chromosome.Proteobacteria				Pseudomonas_aeruginosa___GCF_001452305.1	NA	Pseudomonas sp. [Pseudomonas sp. P179/Pseudomonas sp. YS-1p/Pseudomonas sp. HMSC11A05/Pseudomonas sp. HMSC16B01/Pseudomonas sp. HMSC05H02/Pseudomonas sp. HMSC060G01/Pseudomonas sp. HMSC060F12/Pseudomonas sp. HMSC057H01/Pseudomonas sp. HMSC061A10/Pseudomonas sp. HMSC071F02/Pseudomonas sp. HMSC070B12/Pseudomonas sp. HMSC058B07/Pseudomonas sp. HMSC058C05/Pseudomonas sp. HMSC072F09/Pseudomonas sp. HM…	ref_mOTU_v25_00201	Consistent	0.999	10	9	9	1	NZ_LLRQ01000030.1 Pseudomonas aeruginosa strain WH-SGI-V-07645 WH-SGI-V-07645_contig17, whole genome shotgun sequence	NA	Contig
Pseudomonas_aeruginosa___GCF_001452305.1	NZ_LLRQ01000032.1	RMS53751.1	99.6	563	2	0	68059	69747	1	563	0	1099	NZ_LLRQ01000032.1	92517	chromosome.Proteobacteria				Pseudomonas_aeruginosa___GCF_001452305.1	NA	Pseudomonas sp. [Pseudomonas sp. P179/Pseudomonas sp. YS-1p/Pseudomonas sp. HMSC11A05/Pseudomonas sp. HMSC16B01/Pseudomonas sp. HMSC05H02/Pseudomonas sp. HMSC060G01/Pseudomonas sp. HMSC060F12/Pseudomonas sp. HMSC057H01/Pseudomonas sp. HMSC061A10/Pseudomonas sp. HMSC071F02/Pseudomonas sp. HMSC070B12/Pseudomonas sp. HMSC058B07/Pseudomonas sp. HMSC058C05/Pseudomonas sp. HMSC072F09/Pseudomonas sp. HM…	ref_mOTU_v25_00201	Consistent	0.999	10	9	9	1	NZ_LLRQ01000032.1 Pseudomonas aeruginosa strain WH-SGI-V-07645 WH-SGI-V-07645_contig19, whole genome shotgun sequence	NA	Contig
Vibrio_vulnificus___GCF_002903465.1	NZ_PDGD01000005.1	WP_103193288.1	100	546	0	0	110340	111977	1	546	0	1086.6	NZ_PDGD01000005.1	254250	chromosome.Proteobacteria				Vibrio_vulnificus___GCF_002903465.1	NA	Vibrio vulnificus/fluvialis	ref_mOTU_v25_01066	Consistent	0.999	10	10	10	1	NZ_PDGD01000005.1 Vibrio vulnificus strain CG100 NODE_7_length_254250_cov_1.88231_ID_12845, whole genome shotgun sequence	NA	Contig
Vibrio_vulnificus___GCF_002903465.1	NZ_PDGD01000036.1	OJH74000.1	99.5	559	3	0	156669	154993	1	559	0	1105.1	NZ_PDGD01000036.1	175181	chromosome.Proteobacteria				Vibrio_vulnificus___GCF_002903465.1	NA	Vibrio vulnificus/fluvialis	ref_mOTU_v25_01066	Consistent	0.999	10	10	10	1	NZ_PDGD01000036.1 Vibrio vulnificus strain CG100 NODE_12_length_175181_cov_1.86681_ID_12855, whole genome shotgun sequence	NA	Contig
Pseudomonas_savastanoi_pv_glycinea___GCF_003700655.1	NZ_RBPT01000156.1	WP_004667801.1	100	547	0	0	4296	2656	1	547	0	1095.1	NZ_RBPT01000156.1	13066	unclassified.Proteobacteria				Pseudomonas_savastanoi_pv_glycinea___GCF_003700655.1	NA	Pseudomonas sp. [Pseudomonas sp. ICMP 10191/Pseudomonas sp. NFACC10-1/Pseudomonas cerasi/Pseudomonas sp. BS3759/Pseudomonas sp. BS3767/Pseudomonas sp. BDAL1/Pseudomonas congelans/Pseudomonas syringae group genomosp. 3/Pseudomonas savastanoi/Pseudomonas syringae/Pseudomonas syringae pv. coryli/Pseudomonas amygdali/Pseudomonas sp. ICMP 3272]	ref_mOTU_v25_01211	Consistent	0.999	10	10	10	1	NZ_RBPT01000156.1 Pseudomonas savastanoi pv. glycinea strain ICMP 867 PgyICMP867_Contig_255, whole genome shotgun sequence	NA	Scaffold
Klebsiella_pneumoniae___GCF_004312705.1	NZ_BIJU01000018.1	WP_032419760.1	100	546	0	0	48149	46512	1	546	0	1100.9	NZ_BIJU01000018.1	113146	chromosome.Proteobacteria				Klebsiella_pneumoniae___GCF_004312705.1	NA	Enterobacterales sp. [Klebsiella sp. D5A/Klebsiella sp. KTE92/Klebsiella sp. 10982/Klebsiella variicola CAG:634/Klebsiella quasipneumoniae/Klebsiella sp. NFIX54/Klebsiella sp. NFIX44/Klebsiella sp. NFIX43/Klebsiella sp. NFIX42/Klebsiella sp. NFIX41/Klebsiella sp. NFIX40/Klebsiella sp. NFIX38/Klebsiella sp. NFIX37/Klebsiella sp. NFIX36/Klebsiella sp. NFIX35/Klebsiella sp. NFIX34/Klebsiella sp. NFI…	ref_mOTU_v25_00085	Consistent	0.999	10	10	10	1	NZ_BIJU01000018.1 Klebsiella pneumoniae strain TUM14093 sequence18, whole genome shotgun sequence	NA	Contig
Salmonella_enterica_subsp_enterica_serovar_Paratyphi_A___GCF_000984615.1	NZ_CCLO01000005.1	WP_000919284.1	100	547	0	0	115691	114051	1	547	0	1105.1	NZ_CCLO01000005.1	3017014	chromosome.Proteobacteria				Salmonella_enterica_subsp_enterica_serovar_Paratyphi_A___GCF_000984615.1	NA	Salmonella enterica/bongori	ref_mOTU_v25_00099	Consistent	0.999	10	10	10	1	NZ_CCLO01000005.1 Salmonella enterica subsp. enterica serovar Paratyphi A, whole genome shotgun sequence	NA	Scaffold
Escherichia_coli___GCF_003980805.1	NZ_PNSU01000016.1	EFK16301.1	99.5	565	3	0	8053	9747	1	565	0	1120.9	NZ_PNSU01000016.1	105091	chromosome.Proteobacteria				Escherichia_coli___GCF_003980805.1	NA	Proteobacteria sp. [Escherichia sp. KTE114/Escherichia sp. KTE11/Escherichia sp. KTE31/Escherichia sp. KTE52/Escherichia sp. KTE96/Escherichia sp. KTE159/Escherichia marmotae/Shigella sp. SF-2015/Achromobacter sp. ATCC35328/Shigella sp. PAMC 28760/Escherichia albertii/Komagataeibacter hansenii/Escherichia sp. 1_1_43/Escherichia sp. 4_1_40B/Escherichia coli/Escherichia fergusonii/Klebsiella oxytoc…	ref_mOTU_v25_00095	Consistent	0.999	10	10	10	1	NZ_PNSU01000016.1 Escherichia coli strain 621178 621178_16, whole genome shotgun sequence	NA	Contig
Salmonella_enterica_subsp_enterica_serovar_Weltevreden___GCF_001409515.1	NZ_CZMT01000008.1	WP_001534544.1	100	547	0	0	95906	94266	1	547	0	1105.5	NZ_CZMT01000008.1	197343	chromosome.Proteobacteria				Salmonella_enterica_subsp_enterica_serovar_Weltevreden___GCF_001409515.1	NA	Salmonella enterica/bongori	ref_mOTU_v25_00099	Consistent	0.999	10	10	10	1	NZ_CZMT01000008.1 Salmonella enterica subsp. enterica serovar Weltevreden strain 2511STDY5462409, whole genome shotgun sequence	NA	Scaffold
Neisseria_gonorrhoeae___GCF_001097605.1	NZ_CQJN01000025.1	WP_003689187.1	100	544	0	0	3108	1477	1	544	0	1092.4	NZ_CQJN01000025.1	24427	chromosome.Proteobacteria				Neisseria_gonorrhoeae___GCF_001097605.1	485	Neisseria gonorrhoeae	ref_mOTU_v25_01538	Consistent	0.999	10	10	10	1	NZ_CQJN01000025.1 Neisseria gonorrhoeae strain GCGS038, whole genome shotgun sequence	NA	Contig
Pseudomonas_aeruginosa___GCF_004369995.1	NZ_RWLD01000004.1	RMS53751.1	99.6	563	2	0	135761	134073	1	563	0	1099.3	NZ_RWLD01000004.1	568239	chromosome.Proteobacteria				Pseudomonas_aeruginosa___GCF_004369995.1	NA	Pseudomonas sp. [Pseudomonas sp. P179/Pseudomonas sp. YS-1p/Pseudomonas sp. HMSC11A05/Pseudomonas sp. HMSC16B01/Pseudomonas sp. HMSC05H02/Pseudomonas sp. HMSC060G01/Pseudomonas sp. HMSC060F12/Pseudomonas sp. HMSC057H01/Pseudomonas sp. HMSC061A10/Pseudomonas sp. HMSC071F02/Pseudomonas sp. HMSC070B12/Pseudomonas sp. HMSC058B07/Pseudomonas sp. HMSC058C05/Pseudomonas sp. HMSC072F09/Pseudomonas sp. HM…	ref_mOTU_v25_00201	Consistent	0.999	10	10	10	1	NZ_RWLD01000004.1 Pseudomonas aeruginosa strain 17 IPC1600_4.1, whole genome shotgun sequence	NA	Contig
Pseudomonas_aeruginosa___GCF_004369995.1	NZ_RWLD01000020.1	VFT64192.1	99.6	569	2	0	34165	35871	1	569	0	1125.2	NZ_RWLD01000020.1	50913	chromosome.Proteobacteria				Pseudomonas_aeruginosa___GCF_004369995.1	NA	Pseudomonas sp. [Pseudomonas sp. P179/Pseudomonas sp. YS-1p/Pseudomonas sp. HMSC11A05/Pseudomonas sp. HMSC16B01/Pseudomonas sp. HMSC05H02/Pseudomonas sp. HMSC060G01/Pseudomonas sp. HMSC060F12/Pseudomonas sp. HMSC057H01/Pseudomonas sp. HMSC061A10/Pseudomonas sp. HMSC071F02/Pseudomonas sp. HMSC070B12/Pseudomonas sp. HMSC058B07/Pseudomonas sp. HMSC058C05/Pseudomonas sp. HMSC072F09/Pseudomonas sp. HM…	ref_mOTU_v25_00201	Consistent	0.999	10	10	10	1	NZ_RWLD01000020.1 Pseudomonas aeruginosa strain 17 IPC1600_20.1, whole genome shotgun sequence	NA	Contig
Salmonella_enterica_subsp_enterica_serovar_Typhimurium___GCF_001756065.1	NZ_MKLG01000062.1	WP_000919289.1	100	547	0	0	136481	134841	1	547	0	1103.6	NZ_MKLG01000062.1	238738	chromosome.Proteobacteria				Salmonella_enterica_subsp_enterica_serovar_Typhimurium___GCF_001756065.1	NA	Salmonella enterica/bongori	ref_mOTU_v25_00099	Consistent	0.999	10	10	10	1	NZ_MKLG01000062.1 Salmonella enterica subsp. enterica serovar Typhimurium strain CFSAN008076 CFSAN008076_7, whole genome shotgun sequence	NA	Contig
Salmonella_enterica_subsp_enterica_serovar_4_5_12_i____GCF_003066885.1	NZ_QBGX01000007.1	WP_000919289.1	100	547	0	0	49381	47741	1	547	0	1103.6	NZ_QBGX01000007.1	232430	chromosome.Proteobacteria				Salmonella_enterica_subsp_enterica_serovar_4_5_12_i____GCF_003066885.1	NA	Salmonella enterica/bongori	ref_mOTU_v25_00099	Consistent	0.999	10	10	10	1	NZ_QBGX01000007.1 Salmonella enterica subsp. enterica serovar 4,[5],12:i:- strain F63H1 NODE_7_length_232430_cov_19.6807, whole genome shotgun sequence	NA	Contig
Pseudomonas_aeruginosa_YL84___GCF_000524595.1	NZ_CP007147.1	WP_025324889.1	100	567	0	0	3833052	3834752	1	567	0	1124.4	NZ_CP007147.1	6433441	chromosome.Proteobacteria		blaOXA-396,catB7,crpP,fosA-354827590,blaPDC-374,aph(3')-IIb	BETA-LACTAM,CHLORAMPHENICOL,FLUOROQUINOLONE,FOSFOMYCIN,CEPHALOSPORIN,KANAMYCIN	Pseudomonas_aeruginosa_YL84___GCF_000524595.1	NA	Pseudomonas sp. [Pseudomonas sp. P179/Pseudomonas sp. YS-1p/Pseudomonas sp. HMSC11A05/Pseudomonas sp. HMSC16B01/Pseudomonas sp. HMSC05H02/Pseudomonas sp. HMSC060G01/Pseudomonas sp. HMSC060F12/Pseudomonas sp. HMSC057H01/Pseudomonas sp. HMSC061A10/Pseudomonas sp. HMSC071F02/Pseudomonas sp. HMSC070B12/Pseudomonas sp. HMSC058B07/Pseudomonas sp. HMSC058C05/Pseudomonas sp. HMSC072F09/Pseudomonas sp. HM…	ref_mOTU_v25_00201	Consistent	0.999	10	10	10	1	NZ_CP007147.1 Pseudomonas aeruginosa YL84 chromosome, complete genome	NA	Complete Genome
Klebsiella_quasipneumoniae_subsp_similipneumoniae___GCF_004321085.1	NZ_SGSB01000021.1	WP_060656358.1	100	546	0	0	35880	34243	1	546	0	1094.7	NZ_SGSB01000021.1	118149	chromosome.Proteobacteria				Klebsiella_quasipneumoniae_subsp_similipneumoniae___GCF_004321085.1	NA	Enterobacterales sp. [Klebsiella sp. D5A/Klebsiella sp. KTE92/Klebsiella sp. 10982/Klebsiella variicola CAG:634/Klebsiella quasipneumoniae/Klebsiella sp. NFIX54/Klebsiella sp. NFIX44/Klebsiella sp. NFIX43/Klebsiella sp. NFIX42/Klebsiella sp. NFIX41/Klebsiella sp. NFIX40/Klebsiella sp. NFIX38/Klebsiella sp. NFIX37/Klebsiella sp. NFIX36/Klebsiella sp. NFIX35/Klebsiella sp. NFIX34/Klebsiella sp. NFI…	ref_mOTU_v25_00085	Consistent	0.999	10	9	9	1	NZ_SGSB01000021.1 Klebsiella quasipneumoniae subsp. similipneumoniae strain 225-2 scaf14_1, whole genome shotgun sequence	NA	Contig
Klebsiella_pneumoniae___GCF_900774105.1	NZ_CAAGTO010000002.1	WP_060568447.1	100	546	0	0	622706	624343	1	546	0	1099.3	NZ_CAAGTO010000002.1	852622	chromosome.Proteobacteria				Klebsiella_pneumoniae___GCF_900774105.1	NA	Enterobacterales sp. [Klebsiella sp. D5A/Klebsiella sp. KTE92/Klebsiella sp. 10982/Klebsiella variicola CAG:634/Klebsiella quasipneumoniae/Klebsiella sp. NFIX54/Klebsiella sp. NFIX44/Klebsiella sp. NFIX43/Klebsiella sp. NFIX42/Klebsiella sp. NFIX41/Klebsiella sp. NFIX40/Klebsiella sp. NFIX38/Klebsiella sp. NFIX37/Klebsiella sp. NFIX36/Klebsiella sp. NFIX35/Klebsiella sp. NFIX34/Klebsiella sp. NFI…	ref_mOTU_v25_00085	Consistent	0.999	10	10	10	1	NZ_CAAGTO010000002.1 Klebsiella pneumoniae strain 5012STDY7312713, whole genome shotgun sequence	NA	Contig
Escherichia_coli_1_250_04_S3_C2___GCF_000713815.1	NZ_JOSR01000135.1	EFK16301.1	99.5	565	3	0	37626	35932	1	565	0	1121.7	NZ_JOSR01000135.1	204699	chromosome.Proteobacteria		blaEC	BETA-LACTAM	Escherichia_coli_1_250_04_S3_C2___GCF_000713815.1	NA	Proteobacteria sp. [Escherichia sp. KTE114/Escherichia sp. KTE11/Escherichia sp. KTE31/Escherichia sp. KTE52/Escherichia sp. KTE96/Escherichia sp. KTE159/Escherichia marmotae/Shigella sp. SF-2015/Achromobacter sp. ATCC35328/Shigella sp. PAMC 28760/Escherichia albertii/Komagataeibacter hansenii/Escherichia sp. 1_1_43/Escherichia sp. 4_1_40B/Escherichia coli/Escherichia fergusonii/Klebsiella oxytoc…	ref_mOTU_v25_00095	Consistent	0.999	10	10	10	1	NZ_JOSR01000135.1 Escherichia coli 1-250-04_S3_C2 e125004S3C2.contig.134_1, whole genome shotgun sequence	NA	Contig
Vibrio_vulnificus___GCF_001433435.1	NZ_CP009985.1	ALM73703.1	99.8	568	1	0	1531821	1530118	1	568	0	1125.5	NZ_CP009985.1	1837943	chromosome.Proteobacteria				Vibrio_vulnificus___GCF_001433435.1	NA	Vibrio vulnificus/fluvialis	ref_mOTU_v25_01066	Consistent	0.999	10	10	10	1	NZ_CP009985.1 Vibrio vulnificus strain FORC_009 chromosome 2, complete sequence	NA	Complete Genome
Vibrio_tasmaniensis___GCF_001675955.1	NZ_LZFY01000071.1	WP_065105926.1	100	540	0	0	106857	108476	1	540	0	1082.8	NZ_LZFY01000071.1	254822	chromosome.Proteobacteria				Vibrio_tasmaniensis___GCF_001675955.1	NA	Vibrio sp. [Vibrio sp. Vb278/Vibrio toranzoniae/Vibrio lentus/Vibrio sp. J2-1/Vibrio sp. J2-3/Vibrio sp. J2-8/Vibrio sp. J2-6/Vibrio sp. J2-12/Vibrio sp. J2-15/Vibrio sp. J2-4/Vibrio sp. J2-26/Vibrio sp. J2-29/Vibrio sp. J2-31/Vibrio sp. J2-17/Vibrio sp. ECSMB14106/Vibrio sp. ECSMB14105/Vibrio sp. ZF57/Vibrio sp. 10N.261.45.E1/Vibrio sp. 10N.222.47.A9/Vibrio tasmaniensis/Vibrio crassostreae/Vibri…	ref_mOTU_v25_01404	Consistent	0.999	10	10	10	1	NZ_LZFY01000071.1 Vibrio tasmaniensis strain UCD-FRSSP16_35 scaffold_8, whole genome shotgun sequence	NA	Contig
Escherichia_coli___GCF_001607105.1	NZ_LPWX01000007.1	WP_000591991.1	100	539	0	0	2910	1294	1	539	0	1090.1	NZ_LPWX01000007.1	41307	plasmid.Proteobacteria				Escherichia_coli___GCF_001607105.1	NA	Proteobacteria sp. [Escherichia sp. KTE114/Escherichia sp. KTE11/Escherichia sp. KTE31/Escherichia sp. KTE52/Escherichia sp. KTE96/Escherichia sp. KTE159/Escherichia marmotae/Shigella sp. SF-2015/Achromobacter sp. ATCC35328/Shigella sp. PAMC 28760/Escherichia albertii/Komagataeibacter hansenii/Escherichia sp. 1_1_43/Escherichia sp. 4_1_40B/Escherichia coli/Escherichia fergusonii/Klebsiella oxytoc…	ref_mOTU_v25_00095	Consistent	0.999	10	10	10	1	NZ_LPWX01000007.1 Escherichia coli strain STEC 2270 STEC2270_contig_104, whole genome shotgun sequence	NA	Scaffold
Escherichia_coli___GCF_001607105.1	NZ_LPWX01000153.1	EFK16301.1	99.3	565	4	0	17944	19638	1	565	0	1120.9	NZ_LPWX01000153.1	89965	chromosome.Proteobacteria				Escherichia_coli___GCF_001607105.1	NA	Proteobacteria sp. [Escherichia sp. KTE114/Escherichia sp. KTE11/Escherichia sp. KTE31/Escherichia sp. KTE52/Escherichia sp. KTE96/Escherichia sp. KTE159/Escherichia marmotae/Shigella sp. SF-2015/Achromobacter sp. ATCC35328/Shigella sp. PAMC 28760/Escherichia albertii/Komagataeibacter hansenii/Escherichia sp. 1_1_43/Escherichia sp. 4_1_40B/Escherichia coli/Escherichia fergusonii/Klebsiella oxytoc…	ref_mOTU_v25_00095	Consistent	0.999	10	10	10	1	NZ_LPWX01000153.1 Escherichia coli strain STEC 2270 STEC2270_contig_42, whole genome shotgun sequence	NA	Scaffold
Escherichia_coli___GCF_003402955.1	NZ_CP031546.1	EFK16301.1	99.5	565	3	0	473548	471854	1	565	0	1120.9	NZ_CP031546.1	5184499	chromosome.Proteobacteria		blaEC-13	CEPHALOSPORIN	Escherichia_coli___GCF_003402955.1	NA	Proteobacteria sp. [Escherichia sp. KTE114/Escherichia sp. KTE11/Escherichia sp. KTE31/Escherichia sp. KTE52/Escherichia sp. KTE96/Escherichia sp. KTE159/Escherichia marmotae/Shigella sp. SF-2015/Achromobacter sp. ATCC35328/Shigella sp. PAMC 28760/Escherichia albertii/Komagataeibacter hansenii/Escherichia sp. 1_1_43/Escherichia sp. 4_1_40B/Escherichia coli/Escherichia fergusonii/Klebsiella oxytoc…	ref_mOTU_v25_00095	Consistent	0.999	10	10	10	1	NZ_CP031546.1 Escherichia coli strain cq9 chromosome, complete genome	NA	Complete Genome
Acinetobacter_baumannii___GCF_003130905.1	NZ_QFBX01000009.1	WP_109104328.1	100	549	0	0	146252	147898	1	549	0	1089.3	NZ_QFBX01000009.1	210446	chromosome.Proteobacteria				Acinetobacter_baumannii___GCF_003130905.1	NA	Bacteria sp. [Acinetobacter nosocomialis/Staphylococcus aureus/Acinetobacter baumannii/Acinetobacter calcoaceticus]	ref_mOTU_v25_00259	Consistent	0.999	10	10	9	0.9	NZ_QFBX01000009.1 Acinetobacter baumannii strain B30 G-1206G0404-12-B30-contig_9, whole genome shotgun sequence	NA	Scaffold
Vibrio_breoganii___GCF_002876855.1	NZ_MCZA01000107.1	WP_102382565.1	100	541	0	0	37521	35899	1	541	0	1083.2	NZ_MCZA01000107.1	45977	chromosome.Proteobacteria				Vibrio_breoganii___GCF_002876855.1	553239	Vibrio breoganii	ref_mOTU_v25_02933	Consistent	0.999	10	10	10	1	NZ_MCZA01000107.1 Vibrio breoganii strain 10N.261.48.C6 10N.261.48.C6_contig_60, whole genome shotgun sequence	NA	Scaffold
Escherichia_coli___GCF_004301465.1	NZ_CP036202.1	EFK16301.1	99.5	565	3	0	1045250	1046944	1	565	0	1120.9	NZ_CP036202.1	4834354	chromosome.Proteobacteria		blaEC-18	CEPHALOSPORIN	Escherichia_coli___GCF_004301465.1	NA	Proteobacteria sp. [Escherichia sp. KTE114/Escherichia sp. KTE11/Escherichia sp. KTE31/Escherichia sp. KTE52/Escherichia sp. KTE96/Escherichia sp. KTE159/Escherichia marmotae/Shigella sp. SF-2015/Achromobacter sp. ATCC35328/Shigella sp. PAMC 28760/Escherichia albertii/Komagataeibacter hansenii/Escherichia sp. 1_1_43/Escherichia sp. 4_1_40B/Escherichia coli/Escherichia fergusonii/Klebsiella oxytoc…	ref_mOTU_v25_00095	Consistent	0.999	10	10	10	1	NZ_CP036202.1 Escherichia coli strain L725 chromosome, complete genome	NA	Complete Genome
Escherichia_coli___GCF_002190455.1	NZ_LYAT01000348.1	EFK16301.1	99.8	565	1	0	16936	18630	1	565	0	1124.4	NZ_LYAT01000348.1	26553	chromosome.Proteobacteria				Escherichia_coli___GCF_002190455.1	NA	Proteobacteria sp. [Escherichia sp. KTE114/Escherichia sp. KTE11/Escherichia sp. KTE31/Escherichia sp. KTE52/Escherichia sp. KTE96/Escherichia sp. KTE159/Escherichia marmotae/Shigella sp. SF-2015/Achromobacter sp. ATCC35328/Shigella sp. PAMC 28760/Escherichia albertii/Komagataeibacter hansenii/Escherichia sp. 1_1_43/Escherichia sp. 4_1_40B/Escherichia coli/Escherichia fergusonii/Klebsiella oxytoc…	ref_mOTU_v25_00095	Consistent	0.999	10	10	10	1	NZ_LYAT01000348.1 Escherichia coli strain ECOR17 ECOR17_contig_71_consensus, whole genome shotgun sequence	NA	Contig
Yersinia_pestis_Pestoides_F___GCF_000016445.1	NC_009381.1	WP_002210952.1	100	545	0	0	874197	872563	1	545	0	1094	NC_009381.1	4517345	chromosome.Proteobacteria				Yersinia_pestis_Pestoides_F___GCF_000016445.1	NA	Yersinia sp. [Yersinia wautersii/Yersinia similis/Yersinia intermedia/Yersinia pestis/Yersinia pseudotuberculosis]	ref_mOTU_v25_01084	Consistent	0.999	10	10	10	1	NC_009381.1 Yersinia pestis Pestoides F, complete sequence	NA	Complete Genome
Pseudomonas_mandelii___GCF_002251635.1	NZ_NMOJ01000067.1	WP_094468636.1	100	549	0	0	16008	14362	1	549	0	1099.3	NZ_NMOJ01000067.1	73849	chromosome.Proteobacteria				Pseudomonas_mandelii___GCF_002251635.1	NA	Pseudomonas sp. [Pseudomonas sp. AP19/Pseudomonas costantinii/Pseudomonas sp. Leaf15/Pseudomonas sp. 58 R 3/Pseudomonas salomonii/Pseudomonas antarctica/Pseudomonas fluorescens/Pseudomonas putida/Pseudomonas simiae]	ref_mOTU_v25_00129	Consistent	0.99	10	6	6	1	NZ_NMOJ01000067.1 Pseudomonas mandelii strain 6A1 pm_67, whole genome shotgun sequence	NA	Contig
Vibrio_cholerae_O1___GCF_001860365.1	NZ_MBQO01000163.1	WP_000236217.1	99.8	550	1	0	34235	32586	1	550	0	1095.1	NZ_MBQO01000163.1	38598	chromosome.Proteobacteria				Vibrio_cholerae_O1___GCF_001860365.1	NA	Vibrio albensis/cholerae	ref_mOTU_v25_00362	Consistent	0.999	10	10	10	1	NZ_MBQO01000163.1 Vibrio cholerae O1 strain CMR012 NODE_261_length_38524_cov_11.635474, whole genome shotgun sequence	NA	Scaffold
Pseudomonas_aeruginosa_BWHPSA028___GCF_000481145.1	NZ_KI518959.1	RMS53751.1	99.5	563	3	0	1026675	1028363	1	563	0	1098.2	NZ_KI518959.1	2517354	chromosome.Proteobacteria		aph(3')-IIb,blaPDC-55	KANAMYCIN,CEPHALOSPORIN	Pseudomonas_aeruginosa_BWHPSA028___GCF_000481145.1	NA	Pseudomonas sp. [Pseudomonas sp. P179/Pseudomonas sp. YS-1p/Pseudomonas sp. HMSC11A05/Pseudomonas sp. HMSC16B01/Pseudomonas sp. HMSC05H02/Pseudomonas sp. HMSC060G01/Pseudomonas sp. HMSC060F12/Pseudomonas sp. HMSC057H01/Pseudomonas sp. HMSC061A10/Pseudomonas sp. HMSC071F02/Pseudomonas sp. HMSC070B12/Pseudomonas sp. HMSC058B07/Pseudomonas sp. HMSC058C05/Pseudomonas sp. HMSC072F09/Pseudomonas sp. HM…	ref_mOTU_v25_00201	Consistent	0.999	10	10	10	1	NZ_KI518959.1 Pseudomonas aeruginosa BWHPSA028 adgfi-supercont1.1, whole genome shotgun sequence	NA	Scaffold
Pseudomonas_aeruginosa_BWHPSA028___GCF_000481145.1	NZ_KI518965.1	WP_004349485.1	100	567	0	0	121066	119366	1	567	0	1125.2	NZ_KI518965.1	1257250	chromosome.Proteobacteria		fosA-354827590	FOSFOMYCIN	Pseudomonas_aeruginosa_BWHPSA028___GCF_000481145.1	NA	Pseudomonas sp. [Pseudomonas sp. P179/Pseudomonas sp. YS-1p/Pseudomonas sp. HMSC11A05/Pseudomonas sp. HMSC16B01/Pseudomonas sp. HMSC05H02/Pseudomonas sp. HMSC060G01/Pseudomonas sp. HMSC060F12/Pseudomonas sp. HMSC057H01/Pseudomonas sp. HMSC061A10/Pseudomonas sp. HMSC071F02/Pseudomonas sp. HMSC070B12/Pseudomonas sp. HMSC058B07/Pseudomonas sp. HMSC058C05/Pseudomonas sp. HMSC072F09/Pseudomonas sp. HM…	ref_mOTU_v25_00201	Consistent	0.999	10	10	10	1	NZ_KI518965.1 Pseudomonas aeruginosa BWHPSA028 adgfi-supercont1.2, whole genome shotgun sequence	NA	Scaffold
Pseudomonas_denitrificans_nomen_rejiciendum____GCF_001062775.1	NZ_JVTH01000044.1	VFT64192.1	99.6	569	2	0	80500	82206	1	569	0	1125.2	NZ_JVTH01000044.1	93416	chromosome.Proteobacteria				Pseudomonas_denitrificans_nomen_rejiciendum____GCF_001062775.1	NA	Pseudomonas sp. [Pseudomonas sp. P179/Pseudomonas sp. YS-1p/Pseudomonas sp. HMSC11A05/Pseudomonas sp. HMSC16B01/Pseudomonas sp. HMSC05H02/Pseudomonas sp. HMSC060G01/Pseudomonas sp. HMSC060F12/Pseudomonas sp. HMSC057H01/Pseudomonas sp. HMSC061A10/Pseudomonas sp. HMSC071F02/Pseudomonas sp. HMSC070B12/Pseudomonas sp. HMSC058B07/Pseudomonas sp. HMSC058C05/Pseudomonas sp. HMSC072F09/Pseudomonas sp. HM…	ref_mOTU_v25_00201	Consistent	0.999	9	9	9	1	NZ_JVTH01000044.1 Pseudomonas denitrificans (nomen rejiciendum) strain 1332_PDEN 671_93416_1348980_254_,...,535+, whole genome shotgun sequence	NA	Scaffold
Pseudomonas_denitrificans_nomen_rejiciendum____GCF_001062775.1	NZ_JVTH01000052.1	RMS53751.1	99.6	563	2	0	120172	121860	1	563	0	1099.3	NZ_JVTH01000052.1	181743	chromosome.Proteobacteria				Pseudomonas_denitrificans_nomen_rejiciendum____GCF_001062775.1	NA	Pseudomonas sp. [Pseudomonas sp. P179/Pseudomonas sp. YS-1p/Pseudomonas sp. HMSC11A05/Pseudomonas sp. HMSC16B01/Pseudomonas sp. HMSC05H02/Pseudomonas sp. HMSC060G01/Pseudomonas sp. HMSC060F12/Pseudomonas sp. HMSC057H01/Pseudomonas sp. HMSC061A10/Pseudomonas sp. HMSC071F02/Pseudomonas sp. HMSC070B12/Pseudomonas sp. HMSC058B07/Pseudomonas sp. HMSC058C05/Pseudomonas sp. HMSC072F09/Pseudomonas sp. HM…	ref_mOTU_v25_00201	Consistent	0.999	9	9	9	1	NZ_JVTH01000052.1 Pseudomonas denitrificans (nomen rejiciendum) strain 1332_PDEN 679_181743_2673388_302+,...,47+, whole genome shotgun sequence	NA	Scaffold
Salmonella_enterica_subsp_enterica_serovar_Meleagridis___GCF_002044745.1	NZ_MYXZ01000020.1	WP_023215918.1	100	547	0	0	25759	27399	1	547	0	1103.6	NZ_MYXZ01000020.1	72728	chromosome.Proteobacteria				Salmonella_enterica_subsp_enterica_serovar_Meleagridis___GCF_002044745.1	NA	Salmonella enterica/bongori	ref_mOTU_v25_00099	Consistent	0.999	10	10	10	1	NZ_MYXZ01000020.1 Salmonella enterica subsp. enterica serovar Meleagridis strain 50-4424 NODE_20_length_72728_cov_2.32722, whole genome shotgun sequence	NA	Contig
Pseudomonas_aeruginosa___GCF_003835145.1	NZ_NSQY01000009.1	RMS53751.1	99.6	563	2	0	211801	210113	1	563	0	1099.3	NZ_NSQY01000009.1	279806	chromosome.Proteobacteria				Pseudomonas_aeruginosa___GCF_003835145.1	NA	Pseudomonas sp. [Pseudomonas sp. P179/Pseudomonas sp. YS-1p/Pseudomonas sp. HMSC11A05/Pseudomonas sp. HMSC16B01/Pseudomonas sp. HMSC05H02/Pseudomonas sp. HMSC060G01/Pseudomonas sp. HMSC060F12/Pseudomonas sp. HMSC057H01/Pseudomonas sp. HMSC061A10/Pseudomonas sp. HMSC071F02/Pseudomonas sp. HMSC070B12/Pseudomonas sp. HMSC058B07/Pseudomonas sp. HMSC058C05/Pseudomonas sp. HMSC072F09/Pseudomonas sp. HM…	ref_mOTU_v25_00201	Consistent	0.999	10	10	10	1	NZ_NSQY01000009.1 Pseudomonas aeruginosa strain DUN-013 IPC1018_9.1, whole genome shotgun sequence	NA	Contig
Pseudomonas_aeruginosa___GCF_003835145.1	NZ_NSQY01000022.1	WP_016253519.1	100	567	0	0	16923	15223	1	567	0	1124.4	NZ_NSQY01000022.1	89567	chromosome.Proteobacteria				Pseudomonas_aeruginosa___GCF_003835145.1	NA	Pseudomonas sp. [Pseudomonas sp. P179/Pseudomonas sp. YS-1p/Pseudomonas sp. HMSC11A05/Pseudomonas sp. HMSC16B01/Pseudomonas sp. HMSC05H02/Pseudomonas sp. HMSC060G01/Pseudomonas sp. HMSC060F12/Pseudomonas sp. HMSC057H01/Pseudomonas sp. HMSC061A10/Pseudomonas sp. HMSC071F02/Pseudomonas sp. HMSC070B12/Pseudomonas sp. HMSC058B07/Pseudomonas sp. HMSC058C05/Pseudomonas sp. HMSC072F09/Pseudomonas sp. HM…	ref_mOTU_v25_00201	Consistent	0.999	10	10	10	1	NZ_NSQY01000022.1 Pseudomonas aeruginosa strain DUN-013 IPC1018_22.1, whole genome shotgun sequence	NA	Contig
Escherichia_coli___GCF_900490685.1	NZ_UEML01000016.1	EFK16301.1	99.6	565	2	0	17100	18794	1	565	0	1122.8	NZ_UEML01000016.1	83660	chromosome.Proteobacteria				Escherichia_coli___GCF_900490685.1	NA	Proteobacteria sp. [Escherichia sp. KTE114/Escherichia sp. KTE11/Escherichia sp. KTE31/Escherichia sp. KTE52/Escherichia sp. KTE96/Escherichia sp. KTE159/Escherichia marmotae/Shigella sp. SF-2015/Achromobacter sp. ATCC35328/Shigella sp. PAMC 28760/Escherichia albertii/Komagataeibacter hansenii/Escherichia sp. 1_1_43/Escherichia sp. 4_1_40B/Escherichia coli/Escherichia fergusonii/Klebsiella oxytoc…	ref_mOTU_v25_00095	Consistent	0.999	10	10	10	1	NZ_UEML01000016.1 Escherichia coli strain KCRI-119EC isolate R0007_119EC, whole genome shotgun sequence	NA	Contig
Citrobacter_sp_MGH106___GCF_001037495.1	NZ_KQ089822.1	WP_048222369.1	100	545	0	0	4064064	4065698	1	545	0	1088.9	NZ_KQ089822.1	4199763	chromosome.Proteobacteria		blaCMY-157	CEPHALOSPORIN	Citrobacter_sp_MGH106___GCF_001037495.1	1686381	Citrobacter sp. MGH106	ref_mOTU_v25_00097	Consistent	0.97	10	4	4	1	NZ_KQ089822.1 Citrobacter sp. MGH106 aetzL-supercont1.1, whole genome shotgun sequence	NA	Scaffold
Pseudomonas_stutzeri_NF13___GCF_000341615.1	NZ_AOBS01000016.1	WP_003298414.1	100	565	0	0	20727	19033	1	565	0	1117.8	NZ_AOBS01000016.1	31185	chromosome.Proteobacteria				Pseudomonas_stutzeri_NF13___GCF_000341615.1	316	Pseudomonas stutzeri	ref_mOTU_v25_00216	Consistent	0.99	10	6	6	1	NZ_AOBS01000016.1 Pseudomonas stutzeri NF13 contig00017, whole genome shotgun sequence	NA	Contig
Yersinia_wautersii___GCF_001319825.1	NZ_CVMG01000007.1	WP_033848023.1	100	545	0	0	56839	58473	1	545	0	1094.3	NZ_CVMG01000007.1	162910	chromosome.Proteobacteria				Yersinia_wautersii___GCF_001319825.1	NA	Yersinia sp. [Yersinia wautersii/Yersinia similis/Yersinia intermedia/Yersinia pestis/Yersinia pseudotuberculosis]	ref_mOTU_v25_01084	Consistent	0.999	10	10	10	1	NZ_CVMG01000007.1 Yersinia wautersii strain WP-931201, whole genome shotgun sequence	NA	Scaffold
Shigella_sonnei___GCF_003954705.1	NZ_RWYI01000126.1	EFK16301.1	99.5	565	3	0	130244	128550	1	565	0	1120.9	NZ_RWYI01000126.1	186471	chromosome.Proteobacteria		blaEC-13	CEPHALOSPORIN	Shigella_sonnei___GCF_003954705.1	NA	Proteobacteria sp. [Escherichia sp. KTE114/Escherichia sp. KTE11/Escherichia sp. KTE31/Escherichia sp. KTE52/Escherichia sp. KTE96/Escherichia sp. KTE159/Escherichia marmotae/Shigella sp. SF-2015/Achromobacter sp. ATCC35328/Shigella sp. PAMC 28760/Escherichia albertii/Komagataeibacter hansenii/Escherichia sp. 1_1_43/Escherichia sp. 4_1_40B/Escherichia coli/Escherichia fergusonii/Klebsiella oxytoc…	ref_mOTU_v25_00095	Consistent	0.999	10	10	10	1	NZ_RWYI01000126.1 Shigella sonnei strain B1788 GCID_CREK_0086_NODE_9.ctg_1, whole genome shotgun sequence	NA	Contig
Klebsiella_pneumoniae___GCF_900506665.1	NZ_UJOM01000001.1	AGT25176.1	99.6	549	2	0	673610	671964	1	549	0	1098.6	NZ_UJOM01000001.1	1019303	chromosome.Proteobacteria				Klebsiella_pneumoniae___GCF_900506665.1	NA	Enterobacterales sp. [Klebsiella sp. D5A/Klebsiella sp. KTE92/Klebsiella sp. 10982/Klebsiella variicola CAG:634/Klebsiella quasipneumoniae/Klebsiella sp. NFIX54/Klebsiella sp. NFIX44/Klebsiella sp. NFIX43/Klebsiella sp. NFIX42/Klebsiella sp. NFIX41/Klebsiella sp. NFIX40/Klebsiella sp. NFIX38/Klebsiella sp. NFIX37/Klebsiella sp. NFIX36/Klebsiella sp. NFIX35/Klebsiella sp. NFIX34/Klebsiella sp. NFI…	ref_mOTU_v25_00085	Consistent	0.999	10	10	10	1	NZ_UJOM01000001.1 Klebsiella pneumoniae strain EuSCAPE_BE040, whole genome shotgun sequence	NA	Contig
Rhizobiales_bacterium___GCF_900474025.1	NZ_UCNQ01000005.1	ADY67116.1	97.9	568	12	0	131419	133122	28	595	0	1087.4	NZ_UCNQ01000005.1	216243	chromosome.Proteobacteria				Rhizobiales_bacterium___GCF_900474025.1	358	Agrobacterium tumefaciens [Agrobacterium sp. 10MFCol1.1/Agrobacterium genomosp. 1/Rhizobium sp. TBD182/Rhizobium sp. Root491/Agrobacterium sp. 13-2099-1-2/Agrobacterium tumefaciens/Agrobacterium sp. H13-3]	ref_mOTU_v25_01387	Consistent	0.999	10	10	10	1	NZ_UCNQ01000005.1 Rhizobiales bacterium isolate AFS099589, whole genome shotgun sequence	NA	Scaffold
Salmonella_enterica_subsp_enterica_serovar_Typhi___GCF_900036785.1	NZ_FFLQ01000004.1	WP_000919286.1	100	547	0	0	115493	113853	1	547	0	1103.2	NZ_FFLQ01000004.1	333578	chromosome.Proteobacteria				Salmonella_enterica_subsp_enterica_serovar_Typhi___GCF_900036785.1	NA	Salmonella enterica/bongori	ref_mOTU_v25_00099	Consistent	0.999	10	10	10	1	NZ_FFLQ01000004.1 Salmonella enterica subsp. enterica serovar Typhi strain 3135STDY5861343, whole genome shotgun sequence	NA	Scaffold
Marinomonas_alcarazii___GCF_003208215.1	NZ_QKLW01000009.1	WP_110576910.1	100	560	0	0	35466	37145	1	560	0	1113.6	NZ_QKLW01000009.1	154324	chromosome.Proteobacteria				Marinomonas_alcarazii___GCF_003208215.1	no match	no match	no match	No match	0	10	0	0	NA	NZ_QKLW01000009.1 Marinomonas alcarazii strain CECT 7730 Ga0244607_109, whole genome shotgun sequence	NA	Scaffold
Vibrio_parahaemolyticus___GCF_001726245.1	NZ_MIQN01000015.1	WP_029838276.1	100	551	0	0	81359	83011	1	551	0	1076.6	NZ_MIQN01000015.1	128926	chromosome.Proteobacteria				Vibrio_parahaemolyticus___GCF_001726245.1	670	Vibrio parahaemolyticus [Vibrio sp. S457-15/Vibrio sp. S512-13/Vibrio sp. SALL6/Vibrio sp. OULL4/Vibrio parahaemolyticus]	ref_mOTU_v25_00028	Consistent	0.999	10	10	9	0.9	NZ_MIQN01000015.1 Vibrio parahaemolyticus strain GCSL_R12 CFSAN011101_contig0014, whole genome shotgun sequence	NA	Contig
Escherichia_coli_93_0624___GCF_000215225.1	NZ_AEZT02000046.1	EFK16301.1	99.5	565	3	0	88318	90012	1	565	0	1120.9	NZ_AEZT02000046.1	301548	chromosome.Proteobacteria				Escherichia_coli_93_0624___GCF_000215225.1	NA	Proteobacteria sp. [Escherichia sp. KTE114/Escherichia sp. KTE11/Escherichia sp. KTE31/Escherichia sp. KTE52/Escherichia sp. KTE96/Escherichia sp. KTE159/Escherichia marmotae/Shigella sp. SF-2015/Achromobacter sp. ATCC35328/Shigella sp. PAMC 28760/Escherichia albertii/Komagataeibacter hansenii/Escherichia sp. 1_1_43/Escherichia sp. 4_1_40B/Escherichia coli/Escherichia fergusonii/Klebsiella oxytoc…	ref_mOTU_v25_00095	Consistent	0.999	10	10	10	1	NZ_AEZT02000046.1 Escherichia coli 93.0624 ctg1125855390186, whole genome shotgun sequence	NA	Contig
Pseudomonas_viridiflava___GCF_900586765.1	NZ_UTYQ01000034.1	WP_122408860.1	100	546	0	0	671421	673058	1	546	0	1092.4	NZ_UTYQ01000034.1	818118	chromosome.Proteobacteria				Pseudomonas_viridiflava___GCF_900586765.1	NA	Pseudomonas marginalis/viridiflava [Pseudomonas syringae group genomosp. 3/Pseudomonas marginalis/Pseudomonas viridiflava]	ref_mOTU_v25_01202	Consistent	0.999	10	10	10	1	NZ_UTYQ01000034.1 Pseudomonas viridiflava isolate p24.E4, whole genome shotgun sequence	NA	Contig
Stenotrophomonas_maltophilia___GCF_002739855.1	NZ_MQYA01000053.1	WP_099487545.1	100	549	0	0	55843	54197	1	549	0	1112.8	NZ_MQYA01000053.1	74037	chromosome.Proteobacteria		aac(6')-Iz	TOBRAMYCIN	Stenotrophomonas_maltophilia___GCF_002739855.1	NA	Stenotrophomonas sp. [Stenotrophomonas sp. HMSC10F07/Stenotrophomonas sp. DDT-1/Stenotrophomonas sp. TD3/Stenotrophomonas sp. MB339/Stenotrophomonas sp. SKA14/Stenotrophomonas maltophilia/Stenotrophomonas pavanii/[Pseudomonas] geniculata]	ref_mOTU_v25_01786	Consistent	0.999	10	10	10	1	NZ_MQYA01000053.1 Stenotrophomonas maltophilia strain TG_2012_STM1 contig53, whole genome shotgun sequence	NA	Contig
Stenotrophomonas_maltophilia___GCF_002739855.1	NZ_MQYA01000064.1	WP_099487940.1	99.8	603	1	0	11727	13535	1	603	0	1189.5	NZ_MQYA01000064.1	32662	chromosome.Proteobacteria				Stenotrophomonas_maltophilia___GCF_002739855.1	NA	Stenotrophomonas sp. [Stenotrophomonas sp. HMSC10F07/Stenotrophomonas sp. DDT-1/Stenotrophomonas sp. TD3/Stenotrophomonas sp. MB339/Stenotrophomonas sp. SKA14/Stenotrophomonas maltophilia/Stenotrophomonas pavanii/[Pseudomonas] geniculata]	ref_mOTU_v25_01786	Consistent	0.999	10	10	10	1	NZ_MQYA01000064.1 Stenotrophomonas maltophilia strain TG_2012_STM1 contig64, whole genome shotgun sequence	NA	Contig
Klebsiella_pneumoniae___GCF_900501475.1	NZ_UIUO01000006.1	AGT25176.1	99.8	549	1	0	345447	347093	1	549	0	1102.4	NZ_UIUO01000006.1	367972	chromosome.Proteobacteria				Klebsiella_pneumoniae___GCF_900501475.1	NA	Enterobacterales sp. [Klebsiella sp. D5A/Klebsiella sp. KTE92/Klebsiella sp. 10982/Klebsiella variicola CAG:634/Klebsiella quasipneumoniae/Klebsiella sp. NFIX54/Klebsiella sp. NFIX44/Klebsiella sp. NFIX43/Klebsiella sp. NFIX42/Klebsiella sp. NFIX41/Klebsiella sp. NFIX40/Klebsiella sp. NFIX38/Klebsiella sp. NFIX37/Klebsiella sp. NFIX36/Klebsiella sp. NFIX35/Klebsiella sp. NFIX34/Klebsiella sp. NFI…	ref_mOTU_v25_00085	Consistent	0.999	10	10	10	1	NZ_UIUO01000006.1 Klebsiella pneumoniae strain EuSCAPE_GR005, whole genome shotgun sequence	NA	Contig
Neisseria_meningitidis___GCF_900202145.1	NZ_OAAW01000023.1	WP_002216735.1	100	544	0	0	21295	22926	1	544	0	1092.8	NZ_OAAW01000023.1	24543	chromosome.unclassified				Neisseria_meningitidis___GCF_900202145.1	487	Neisseria meningitidis [Neisseria sp. HMSC070F02/Neisseria meningitidis]	ref_mOTU_v25_01539	Consistent	0.999	10	10	10	1	NZ_OAAW01000023.1 Neisseria meningitidis strain Neisseria meningitidis isolate R534, whole genome shotgun sequence	NA	Contig
Escherichia_coli___GCF_900449205.1	NZ_UGCI01000003.1	EFK16301.1	99.5	565	3	0	4505011	4506705	1	565	0	1120.9	NZ_UGCI01000003.1	4967018	chromosome.Proteobacteria		blaEC-18	CEPHALOSPORIN	Escherichia_coli___GCF_900449205.1	NA	Proteobacteria sp. [Escherichia sp. KTE114/Escherichia sp. KTE11/Escherichia sp. KTE31/Escherichia sp. KTE52/Escherichia sp. KTE96/Escherichia sp. KTE159/Escherichia marmotae/Shigella sp. SF-2015/Achromobacter sp. ATCC35328/Shigella sp. PAMC 28760/Escherichia albertii/Komagataeibacter hansenii/Escherichia sp. 1_1_43/Escherichia sp. 4_1_40B/Escherichia coli/Escherichia fergusonii/Klebsiella oxytoc…	ref_mOTU_v25_00095	Consistent	0.999	10	10	10	1	NZ_UGCI01000003.1 Escherichia coli strain NCTC11474, whole genome shotgun sequence	NA	Contig
Escherichia_coli___GCF_003721935.1	NZ_RJDQ01000022.1	EFK16301.1	99.5	565	3	0	33434	35128	1	565	0	1120.9	NZ_RJDQ01000022.1	91835	chromosome.Proteobacteria				Escherichia_coli___GCF_003721935.1	NA	Proteobacteria sp. [Escherichia sp. KTE114/Escherichia sp. KTE11/Escherichia sp. KTE31/Escherichia sp. KTE52/Escherichia sp. KTE96/Escherichia sp. KTE159/Escherichia marmotae/Shigella sp. SF-2015/Achromobacter sp. ATCC35328/Shigella sp. PAMC 28760/Escherichia albertii/Komagataeibacter hansenii/Escherichia sp. 1_1_43/Escherichia sp. 4_1_40B/Escherichia coli/Escherichia fergusonii/Klebsiella oxytoc…	ref_mOTU_v25_00095	Consistent	0.999	10	10	10	1	NZ_RJDQ01000022.1 Escherichia coli strain C127 NODE_22_length_91835_cov_60.395965, whole genome shotgun sequence	NA	Contig
Acinetobacter_baumannii_TG27371___GCF_000453385.1	NZ_ASGG01000112.1	WP_001207327.1	100	548	0	0	4110	2467	1	548	0	1091.3	NZ_ASGG01000112.1	10484	chromosome.Proteobacteria				Acinetobacter_baumannii_TG27371___GCF_000453385.1	NA	Bacteria sp. [Acinetobacter nosocomialis/Staphylococcus aureus/Acinetobacter baumannii/Acinetobacter calcoaceticus]	ref_mOTU_v25_00259	Consistent	0.999	10	10	10	1	NZ_ASGG01000112.1 Acinetobacter baumannii TG27371 AB_TG27371_113, whole genome shotgun sequence	NA	Contig
Acinetobacter_baumannii_TG27371___GCF_000453385.1	NZ_ASGG01000125.1	WP_002017062.1	100	549	0	0	65550	63904	1	549	0	1088.2	NZ_ASGG01000125.1	146769	chromosome.Proteobacteria				Acinetobacter_baumannii_TG27371___GCF_000453385.1	NA	Bacteria sp. [Acinetobacter nosocomialis/Staphylococcus aureus/Acinetobacter baumannii/Acinetobacter calcoaceticus]	ref_mOTU_v25_00259	Consistent	0.999	10	10	10	1	NZ_ASGG01000125.1 Acinetobacter baumannii TG27371 AB_TG27371_126, whole genome shotgun sequence	NA	Contig
Klebsiella_pneumoniae___GCF_900507515.1	NZ_UJRU01000004.1	BAH62496.1	99.5	549	3	0	72803	74449	1	549	0	1100.5	NZ_UJRU01000004.1	294870	chromosome.Proteobacteria				Klebsiella_pneumoniae___GCF_900507515.1	NA	Enterobacterales sp. [Klebsiella sp. D5A/Klebsiella sp. KTE92/Klebsiella sp. 10982/Klebsiella variicola CAG:634/Klebsiella quasipneumoniae/Klebsiella sp. NFIX54/Klebsiella sp. NFIX44/Klebsiella sp. NFIX43/Klebsiella sp. NFIX42/Klebsiella sp. NFIX41/Klebsiella sp. NFIX40/Klebsiella sp. NFIX38/Klebsiella sp. NFIX37/Klebsiella sp. NFIX36/Klebsiella sp. NFIX35/Klebsiella sp. NFIX34/Klebsiella sp. NFI…	ref_mOTU_v25_00085	Consistent	0.999	10	10	10	1	NZ_UJRU01000004.1 Klebsiella pneumoniae strain EuSCAPE_TR157, whole genome shotgun sequence	NA	Contig
Acinetobacter_baumannii___GCF_000804665.1	NZ_JSCH01000046.1	WP_002017062.1	100	549	0	0	2157	3803	1	549	0	1088.2	NZ_JSCH01000046.1	69007	chromosome.Proteobacteria				Acinetobacter_baumannii___GCF_000804665.1	NA	Bacteria sp. [Acinetobacter nosocomialis/Staphylococcus aureus/Acinetobacter baumannii/Acinetobacter calcoaceticus]	ref_mOTU_v25_00259	Consistent	0.999	10	10	10	1	NZ_JSCH01000046.1 Acinetobacter baumannii strain 2011BJAB4 contig_46, whole genome shotgun sequence	NA	Scaffold
Acinetobacter_baumannii___GCF_000804665.1	NZ_JSCH01000046.1	WP_002017062.1	100	549	0	0	2157	3803	1	549	0	1088.2	NZ_JSCH01000046.1	69007	chromosome.Proteobacteria				Acinetobacter_baumannii___GCF_000804665.1	NA	Bacteria sp. [Acinetobacter nosocomialis/Staphylococcus aureus/Acinetobacter baumannii/Acinetobacter calcoaceticus]	ref_mOTU_v25_00259	Consistent	0.999	10	10	10	1	NZ_JSCH01000046.1 Acinetobacter baumannii strain 2011BJAB4 contig_46, whole genome shotgun sequence	NA	Scaffold
Klebsiella_variicola___GCF_001066555.1	NZ_JURF01000036.1	WP_023297251.1	100	546	0	0	5011	6648	1	546	0	1096.6	NZ_JURF01000036.1	17815	chromosome.Proteobacteria				Klebsiella_variicola___GCF_001066555.1	NA	Enterobacterales sp. [Klebsiella sp. D5A/Klebsiella sp. KTE92/Klebsiella sp. 10982/Klebsiella variicola CAG:634/Klebsiella quasipneumoniae/Klebsiella sp. NFIX54/Klebsiella sp. NFIX44/Klebsiella sp. NFIX43/Klebsiella sp. NFIX42/Klebsiella sp. NFIX41/Klebsiella sp. NFIX40/Klebsiella sp. NFIX38/Klebsiella sp. NFIX37/Klebsiella sp. NFIX36/Klebsiella sp. NFIX35/Klebsiella sp. NFIX34/Klebsiella sp. NFI…	ref_mOTU_v25_00085	Consistent	0.999	10	10	10	1	NZ_JURF01000036.1 Klebsiella variicola strain 836_KPNE 223_17815_228576, whole genome shotgun sequence	NA	Scaffold
Comamonas_thiooxydans___GCF_001640845.1	NZ_LKFB01000013.1	WP_034404426.1	99.8	565	1	0	229601	227907	1	565	0	1134.4	NZ_LKFB01000013.1	507620	chromosome.Proteobacteria				Comamonas_thiooxydans___GCF_001640845.1	NA	Comamonas testosteroni/thiooxydans [Comamonas testosteroni/Comamonas thiooxydans/Comamonas sp. E6]	ref_mOTU_v25_00882	Consistent	0.999	10	10	10	1	NZ_LKFB01000013.1 Comamonas thiooxydans strain PHE2-6 contig00501, whole genome shotgun sequence	NA	Contig
Escherichia_coli_O26_H11___GCF_002923855.1	NZ_BEOZ01000022.1	EFK16301.1	99.5	565	3	0	82394	84088	1	565	0	1120.9	NZ_BEOZ01000022.1	205736	chromosome.Proteobacteria				Escherichia_coli_O26_H11___GCF_002923855.1	NA	Proteobacteria sp. [Escherichia sp. KTE114/Escherichia sp. KTE11/Escherichia sp. KTE31/Escherichia sp. KTE52/Escherichia sp. KTE96/Escherichia sp. KTE159/Escherichia marmotae/Shigella sp. SF-2015/Achromobacter sp. ATCC35328/Shigella sp. PAMC 28760/Escherichia albertii/Komagataeibacter hansenii/Escherichia sp. 1_1_43/Escherichia sp. 4_1_40B/Escherichia coli/Escherichia fergusonii/Klebsiella oxytoc…	ref_mOTU_v25_00095	Consistent	0.999	10	10	10	1	NZ_BEOZ01000022.1 Escherichia coli O26:H11 strain 10542, whole genome shotgun sequence	NA	Scaffold
Escherichia_coli_O26_H11___GCF_002923855.1	NZ_BEOZ01000125.1	WP_000591994.1	100	539	0	0	38002	39618	1	539	0	1091.3	NZ_BEOZ01000125.1	42068	plasmid.Proteobacteria				Escherichia_coli_O26_H11___GCF_002923855.1	NA	Proteobacteria sp. [Escherichia sp. KTE114/Escherichia sp. KTE11/Escherichia sp. KTE31/Escherichia sp. KTE52/Escherichia sp. KTE96/Escherichia sp. KTE159/Escherichia marmotae/Shigella sp. SF-2015/Achromobacter sp. ATCC35328/Shigella sp. PAMC 28760/Escherichia albertii/Komagataeibacter hansenii/Escherichia sp. 1_1_43/Escherichia sp. 4_1_40B/Escherichia coli/Escherichia fergusonii/Klebsiella oxytoc…	ref_mOTU_v25_00095	Consistent	0.999	10	10	10	1	NZ_BEOZ01000125.1 Escherichia coli O26:H11 strain 10542, whole genome shotgun sequence	NA	Scaffold
Escherichia_coli_O111_H8___GCF_003293905.1	NZ_QMHW01000023.1	EFK16301.1	99.3	565	4	0	71690	69996	1	565	0	1120.9	NZ_QMHW01000023.1	90042	chromosome.Proteobacteria				Escherichia_coli_O111_H8___GCF_003293905.1	NA	Proteobacteria sp. [Escherichia sp. KTE114/Escherichia sp. KTE11/Escherichia sp. KTE31/Escherichia sp. KTE52/Escherichia sp. KTE96/Escherichia sp. KTE159/Escherichia marmotae/Shigella sp. SF-2015/Achromobacter sp. ATCC35328/Shigella sp. PAMC 28760/Escherichia albertii/Komagataeibacter hansenii/Escherichia sp. 1_1_43/Escherichia sp. 4_1_40B/Escherichia coli/Escherichia fergusonii/Klebsiella oxytoc…	ref_mOTU_v25_00095	Consistent	0.999	10	10	10	1	NZ_QMHW01000023.1 Escherichia coli O111:H8 strain 7-14 10A NODE_23_length_90042_cov_99.9618, whole genome shotgun sequence	NA	Contig
Escherichia_coli_O111_H8___GCF_003293905.1	NZ_QMHW01000030.1	WP_000591991.1	100	539	0	0	50641	52257	1	539	0	1090.1	NZ_QMHW01000030.1	53763	plasmid.Proteobacteria				Escherichia_coli_O111_H8___GCF_003293905.1	NA	Proteobacteria sp. [Escherichia sp. KTE114/Escherichia sp. KTE11/Escherichia sp. KTE31/Escherichia sp. KTE52/Escherichia sp. KTE96/Escherichia sp. KTE159/Escherichia marmotae/Shigella sp. SF-2015/Achromobacter sp. ATCC35328/Shigella sp. PAMC 28760/Escherichia albertii/Komagataeibacter hansenii/Escherichia sp. 1_1_43/Escherichia sp. 4_1_40B/Escherichia coli/Escherichia fergusonii/Klebsiella oxytoc…	ref_mOTU_v25_00095	Consistent	0.999	10	10	10	1	NZ_QMHW01000030.1 Escherichia coli O111:H8 strain 7-14 10A NODE_30_length_53763_cov_107.683, whole genome shotgun sequence	NA	Contig
Escherichia_coli___GCF_003292225.1	NZ_NRTG01000022.1	EFK16301.1	99.6	565	2	0	7998	9692	1	565	0	1122.1	NZ_NRTG01000022.1	85948	chromosome.Proteobacteria				Escherichia_coli___GCF_003292225.1	NA	Proteobacteria sp. [Escherichia sp. KTE114/Escherichia sp. KTE11/Escherichia sp. KTE31/Escherichia sp. KTE52/Escherichia sp. KTE96/Escherichia sp. KTE159/Escherichia marmotae/Shigella sp. SF-2015/Achromobacter sp. ATCC35328/Shigella sp. PAMC 28760/Escherichia albertii/Komagataeibacter hansenii/Escherichia sp. 1_1_43/Escherichia sp. 4_1_40B/Escherichia coli/Escherichia fergusonii/Klebsiella oxytoc…	ref_mOTU_v25_00095	Consistent	0.999	10	10	10	1	NZ_NRTG01000022.1 Escherichia coli strain A334 NODE_11_length_85948_cov_94.2641, whole genome shotgun sequence	NA	Scaffold
Escherichia_coli___GCF_003292225.1	NZ_NRTG01000119.1	mcr-1.1_1_KP347127_1	100	542	0	0	286	1911	1	542	2.6e-314	1073.5	NZ_NRTG01000119.1	2958	unclassified.Proteobacteria		mcr-1.1	COLISTIN	Escherichia_coli___GCF_003292225.1	NA	Proteobacteria sp. [Escherichia sp. KTE114/Escherichia sp. KTE11/Escherichia sp. KTE31/Escherichia sp. KTE52/Escherichia sp. KTE96/Escherichia sp. KTE159/Escherichia marmotae/Shigella sp. SF-2015/Achromobacter sp. ATCC35328/Shigella sp. PAMC 28760/Escherichia albertii/Komagataeibacter hansenii/Escherichia sp. 1_1_43/Escherichia sp. 4_1_40B/Escherichia coli/Escherichia fergusonii/Klebsiella oxytoc…	ref_mOTU_v25_00095	Consistent	0.999	10	10	10	1	NZ_NRTG01000119.1 Escherichia coli strain A334 NODE_147_length_2958_cov_69.9007, whole genome shotgun sequence	NA	Scaffold
Klebsiella_pneumoniae___GCF_002104175.1	NZ_MZZQ01000044.1	AGT25176.1	99.8	549	1	0	25408	23762	1	549	0	1102.4	NZ_MZZQ01000044.1	140454	chromosome.Proteobacteria				Klebsiella_pneumoniae___GCF_002104175.1	NA	Enterobacterales sp. [Klebsiella sp. D5A/Klebsiella sp. KTE92/Klebsiella sp. 10982/Klebsiella variicola CAG:634/Klebsiella quasipneumoniae/Klebsiella sp. NFIX54/Klebsiella sp. NFIX44/Klebsiella sp. NFIX43/Klebsiella sp. NFIX42/Klebsiella sp. NFIX41/Klebsiella sp. NFIX40/Klebsiella sp. NFIX38/Klebsiella sp. NFIX37/Klebsiella sp. NFIX36/Klebsiella sp. NFIX35/Klebsiella sp. NFIX34/Klebsiella sp. NFI…	ref_mOTU_v25_00085	Consistent	0.999	10	10	10	1	NZ_MZZQ01000044.1 Klebsiella pneumoniae strain 1714 NODE_83_length_140304_cov_17.737591, whole genome shotgun sequence	NA	Contig
Pseudomonas_viridiflava___GCF_900600755.1	NZ_UWAJ01000004.1	WP_029243330.1	100	549	0	0	164556	162910	1	549	0	1095.5	NZ_UWAJ01000004.1	547460	chromosome.Proteobacteria				Pseudomonas_viridiflava___GCF_900600755.1	NA	Pseudomonas marginalis/viridiflava [Pseudomonas syringae group genomosp. 3/Pseudomonas marginalis/Pseudomonas viridiflava]	ref_mOTU_v25_01202	Consistent	0.999	10	10	10	1	NZ_UWAJ01000004.1 Pseudomonas viridiflava isolate p7.B2, whole genome shotgun sequence	NA	Contig
Pseudomonas_viridiflava___GCF_900600755.1	NZ_UWAJ01000007.1	WP_122433950.1	100	546	0	0	28195	26558	1	546	0	1093.6	NZ_UWAJ01000007.1	204448	chromosome.Proteobacteria				Pseudomonas_viridiflava___GCF_900600755.1	NA	Pseudomonas marginalis/viridiflava [Pseudomonas syringae group genomosp. 3/Pseudomonas marginalis/Pseudomonas viridiflava]	ref_mOTU_v25_01202	Consistent	0.999	10	10	10	1	NZ_UWAJ01000007.1 Pseudomonas viridiflava isolate p7.B2, whole genome shotgun sequence	NA	Contig
Pseudomonas_viridiflava___GCF_900583105.1	NZ_UTKO01000122.1	WP_122470202.1	100	540	0	0	38519	36900	1	540	0	1089.3	NZ_UTKO01000122.1	47911	chromosome.Proteobacteria				Pseudomonas_viridiflava___GCF_900583105.1	1736267	Pseudomonas sp. Leaf127	ref_mOTU_v25_09214	Consistent	0.95	10	3	3	1	NZ_UTKO01000122.1 Pseudomonas viridiflava isolate p1.E6, whole genome shotgun sequence	NA	Contig
Salmonella_enterica_subsp_enterica___GCF_003064445.1	NZ_QARU01000011.1	WP_000919290.1	100	547	0	0	132574	134214	1	547	0	1103.2	NZ_QARU01000011.1	217983	chromosome.Proteobacteria				Salmonella_enterica_subsp_enterica___GCF_003064445.1	NA	Salmonella enterica/bongori	ref_mOTU_v25_00099	Consistent	0.999	10	10	10	1	NZ_QARU01000011.1 Salmonella enterica subsp. enterica strain CFSAN058603 SRR6919789_NODE_11, whole genome shotgun sequence	NA	Contig
Acinetobacter_baumannii___GCF_001863065.1	NZ_LYFU01000059.1	WP_002017062.1	100	549	0	0	66320	64674	1	549	0	1088.2	NZ_LYFU01000059.1	147833	chromosome.Proteobacteria				Acinetobacter_baumannii___GCF_001863065.1	NA	Bacteria sp. [Acinetobacter nosocomialis/Staphylococcus aureus/Acinetobacter baumannii/Acinetobacter calcoaceticus]	ref_mOTU_v25_00259	Consistent	0.999	10	10	10	1	NZ_LYFU01000059.1 Acinetobacter baumannii strain XH804 XH804_contig_30, whole genome shotgun sequence	NA	Scaffold
Acinetobacter_baumannii___GCF_001863065.1	NZ_LYFU01000085.1	WP_001207327.1	100	548	0	0	12355	10712	1	548	0	1091.3	NZ_LYFU01000085.1	17147	unclassified.Proteobacteria				Acinetobacter_baumannii___GCF_001863065.1	NA	Bacteria sp. [Acinetobacter nosocomialis/Staphylococcus aureus/Acinetobacter baumannii/Acinetobacter calcoaceticus]	ref_mOTU_v25_00259	Consistent	0.999	10	10	10	1	NZ_LYFU01000085.1 Acinetobacter baumannii strain XH804 XH804_contig_55, whole genome shotgun sequence	NA	Scaffold
Salmonella_enterica___GCF_900241865.1	NZ_OEVU01000016.1	WP_000919289.1	100	547	0	0	15297	16937	1	547	0	1103.6	NZ_OEVU01000016.1	64677	chromosome.Proteobacteria				Salmonella_enterica___GCF_900241865.1	NA	Salmonella enterica/bongori	ref_mOTU_v25_00099	Consistent	0.999	10	10	10	1	NZ_OEVU01000016.1 Salmonella enterica isolate STY180, whole genome shotgun sequence	NA	Contig
Escherichia_coli_O111_NM_str_K6897___GCF_000619565.2	NZ_JHHP01000020.1	EFK16301.1	99.3	565	4	0	18296	19990	1	565	0	1120.9	NZ_JHHP01000020.1	90113	chromosome.Proteobacteria				Escherichia_coli_O111_NM_str_K6897___GCF_000619565.2	NA	Proteobacteria sp. [Escherichia sp. KTE114/Escherichia sp. KTE11/Escherichia sp. KTE31/Escherichia sp. KTE52/Escherichia sp. KTE96/Escherichia sp. KTE159/Escherichia marmotae/Shigella sp. SF-2015/Achromobacter sp. ATCC35328/Shigella sp. PAMC 28760/Escherichia albertii/Komagataeibacter hansenii/Escherichia sp. 1_1_43/Escherichia sp. 4_1_40B/Escherichia coli/Escherichia fergusonii/Klebsiella oxytoc…	ref_mOTU_v25_00095	Consistent	0.999	10	10	10	1	NZ_JHHP01000020.1 Escherichia coli O111:NM str. K6897 contig20, whole genome shotgun sequence	NA	Scaffold
Escherichia_coli_O111_NM_str_K6897___GCF_000619565.2	NZ_JHHP01000115.1	WP_000591991.1	100	539	0	0	2904	1288	1	539	0	1090.1	NZ_JHHP01000115.1	14297	plasmid.Proteobacteria				Escherichia_coli_O111_NM_str_K6897___GCF_000619565.2	NA	Proteobacteria sp. [Escherichia sp. KTE114/Escherichia sp. KTE11/Escherichia sp. KTE31/Escherichia sp. KTE52/Escherichia sp. KTE96/Escherichia sp. KTE159/Escherichia marmotae/Shigella sp. SF-2015/Achromobacter sp. ATCC35328/Shigella sp. PAMC 28760/Escherichia albertii/Komagataeibacter hansenii/Escherichia sp. 1_1_43/Escherichia sp. 4_1_40B/Escherichia coli/Escherichia fergusonii/Klebsiella oxytoc…	ref_mOTU_v25_00095	Consistent	0.999	10	10	10	1	NZ_JHHP01000115.1 Escherichia coli O111:NM str. K6897 contig115, whole genome shotgun sequence	NA	Scaffold
Klebsiella_pneumoniae___GCF_001903385.4	NZ_MPWX04000071.1	AGT25176.1	99.8	549	1	0	24193	22547	1	549	0	1102.4	NZ_MPWX04000071.1	105949	chromosome.Proteobacteria				Klebsiella_pneumoniae___GCF_001903385.4	NA	Enterobacterales sp. [Klebsiella sp. D5A/Klebsiella sp. KTE92/Klebsiella sp. 10982/Klebsiella variicola CAG:634/Klebsiella quasipneumoniae/Klebsiella sp. NFIX54/Klebsiella sp. NFIX44/Klebsiella sp. NFIX43/Klebsiella sp. NFIX42/Klebsiella sp. NFIX41/Klebsiella sp. NFIX40/Klebsiella sp. NFIX38/Klebsiella sp. NFIX37/Klebsiella sp. NFIX36/Klebsiella sp. NFIX35/Klebsiella sp. NFIX34/Klebsiella sp. NFI…	ref_mOTU_v25_00085	Consistent	0.999	10	10	10	1	NZ_MPWX04000071.1 Klebsiella pneumoniae strain CRK0140 isolate CRK0140 CRK0140_NODE_20, whole genome shotgun sequence	NA	Contig
Pseudomonas_viridiflava___GCF_900584975.1	NZ_UTRX01000001.1	WP_122415502.1	100	546	0	0	408888	410525	1	546	0	1093.2	NZ_UTRX01000001.1	713119	chromosome.Proteobacteria				Pseudomonas_viridiflava___GCF_900584975.1	NA	Pseudomonas marginalis/viridiflava [Pseudomonas syringae group genomosp. 3/Pseudomonas marginalis/Pseudomonas viridiflava]	ref_mOTU_v25_01202	Consistent	0.999	10	10	10	1	NZ_UTRX01000001.1 Pseudomonas viridiflava isolate p21.F8, whole genome shotgun sequence	NA	Contig
Neisseria_gonorrhoeae___GCF_001858865.1	NZ_MBAV01000008.1	WP_003689187.1	100	544	0	0	2947	1316	1	544	0	1092.4	NZ_MBAV01000008.1	16733	chromosome.Proteobacteria				Neisseria_gonorrhoeae___GCF_001858865.1	485	Neisseria gonorrhoeae	ref_mOTU_v25_01538	Consistent	0.999	10	10	10	1	NZ_MBAV01000008.1 Neisseria gonorrhoeae strain USO_PL10-1 USO_PL10-1_contig_105, whole genome shotgun sequence	NA	Contig
Klebsiella_pneumoniae___GCF_002610925.1	NZ_MAYI01000012.1	AGT25176.1	99.8	549	1	0	148709	147063	1	549	0	1102.4	NZ_MAYI01000012.1	230429	chromosome.Proteobacteria				Klebsiella_pneumoniae___GCF_002610925.1	NA	Enterobacterales sp. [Klebsiella sp. D5A/Klebsiella sp. KTE92/Klebsiella sp. 10982/Klebsiella variicola CAG:634/Klebsiella quasipneumoniae/Klebsiella sp. NFIX54/Klebsiella sp. NFIX44/Klebsiella sp. NFIX43/Klebsiella sp. NFIX42/Klebsiella sp. NFIX41/Klebsiella sp. NFIX40/Klebsiella sp. NFIX38/Klebsiella sp. NFIX37/Klebsiella sp. NFIX36/Klebsiella sp. NFIX35/Klebsiella sp. NFIX34/Klebsiella sp. NFI…	ref_mOTU_v25_00085	Consistent	0.999	10	10	10	1	NZ_MAYI01000012.1 Klebsiella pneumoniae strain TR213 Scaffold8_1, whole genome shotgun sequence	NA	Scaffold
Cronobacter_sakazakii_8399___GCF_000467775.2	NZ_AWSP01000027.1	WP_004386103.1	100	542	0	0	824388	822763	1	542	0	1102	NZ_AWSP01000027.1	1052682	chromosome.Proteobacteria		blaCSA-2	CEPHALOTHIN	Cronobacter_sakazakii_8399___GCF_000467775.2	NA	Cronobacter sp. [Cronobacter sakazakii/Cronobacter turicensis/Cronobacter malonaticus/Cronobacter universalis]	ref_mOTU_v25_00060	Consistent	0.999	10	10	10	1	NZ_AWSP01000027.1 Cronobacter sakazakii 8399 contig046, whole genome shotgun sequence	NA	Scaffold
Klebsiella_pneumoniae___GCF_001441285.1	NZ_LJCD01000003.1	AGT25176.1	99.8	549	1	0	139324	140970	1	549	0	1102.4	NZ_LJCD01000003.1	497310	chromosome.Proteobacteria				Klebsiella_pneumoniae___GCF_001441285.1	NA	Enterobacterales sp. [Klebsiella sp. D5A/Klebsiella sp. KTE92/Klebsiella sp. 10982/Klebsiella variicola CAG:634/Klebsiella quasipneumoniae/Klebsiella sp. NFIX54/Klebsiella sp. NFIX44/Klebsiella sp. NFIX43/Klebsiella sp. NFIX42/Klebsiella sp. NFIX41/Klebsiella sp. NFIX40/Klebsiella sp. NFIX38/Klebsiella sp. NFIX37/Klebsiella sp. NFIX36/Klebsiella sp. NFIX35/Klebsiella sp. NFIX34/Klebsiella sp. NFI…	ref_mOTU_v25_00085	Consistent	0.999	10	10	10	1	NZ_LJCD01000003.1 Klebsiella pneumoniae strain B86 scaffold_2, whole genome shotgun sequence	NA	Scaffold
Shigella_flexneri___GCF_900486315.1	NZ_UDUY01000057.1	ADA76406.1	99.8	562	1	0	16469	18154	1	562	0	1123.2	NZ_UDUY01000057.1	28630	chromosome.Proteobacteria				Shigella_flexneri___GCF_900486315.1	NA	Proteobacteria sp. [Escherichia sp. KTE114/Escherichia sp. KTE11/Escherichia sp. KTE31/Escherichia sp. KTE52/Escherichia sp. KTE96/Escherichia sp. KTE159/Escherichia marmotae/Shigella sp. SF-2015/Achromobacter sp. ATCC35328/Shigella sp. PAMC 28760/Escherichia albertii/Komagataeibacter hansenii/Escherichia sp. 1_1_43/Escherichia sp. 4_1_40B/Escherichia coli/Escherichia fergusonii/Klebsiella oxytoc…	ref_mOTU_v25_00095	Consistent	0.999	10	10	10	1	NZ_UDUY01000057.1 Shigella flexneri strain 4028STDY6274944, whole genome shotgun sequence	NA	Scaffold
Escherichia_coli___GCF_002229425.1	NZ_NLMW01000072.1	EFK16301.1	99.5	565	3	0	8092	6398	1	565	0	1120.9	NZ_NLMW01000072.1	21346	chromosome.Proteobacteria				Escherichia_coli___GCF_002229425.1	NA	Proteobacteria sp. [Escherichia sp. KTE114/Escherichia sp. KTE11/Escherichia sp. KTE31/Escherichia sp. KTE52/Escherichia sp. KTE96/Escherichia sp. KTE159/Escherichia marmotae/Shigella sp. SF-2015/Achromobacter sp. ATCC35328/Shigella sp. PAMC 28760/Escherichia albertii/Komagataeibacter hansenii/Escherichia sp. 1_1_43/Escherichia sp. 4_1_40B/Escherichia coli/Escherichia fergusonii/Klebsiella oxytoc…	ref_mOTU_v25_00095	Consistent	0.999	10	10	10	1	NZ_NLMW01000072.1 Escherichia coli strain MOD1-EC5520 MOD1-EC5520_72_length_21346_cov_15.4376, whole genome shotgun sequence	NA	Contig
Pseudomonas_aeruginosa___GCF_001068165.1	NZ_JUNH01000197.1	RMS53751.1	99.5	563	3	0	2954	4642	1	563	0	1098.6	NZ_JUNH01000197.1	22152	chromosome.Proteobacteria				Pseudomonas_aeruginosa___GCF_001068165.1	NA	Pseudomonas sp. [Pseudomonas sp. P179/Pseudomonas sp. YS-1p/Pseudomonas sp. HMSC11A05/Pseudomonas sp. HMSC16B01/Pseudomonas sp. HMSC05H02/Pseudomonas sp. HMSC060G01/Pseudomonas sp. HMSC060F12/Pseudomonas sp. HMSC057H01/Pseudomonas sp. HMSC061A10/Pseudomonas sp. HMSC071F02/Pseudomonas sp. HMSC070B12/Pseudomonas sp. HMSC058B07/Pseudomonas sp. HMSC058C05/Pseudomonas sp. HMSC072F09/Pseudomonas sp. HM…	ref_mOTU_v25_00201	Consistent	0.999	10	10	10	1	NZ_JUNH01000197.1 Pseudomonas aeruginosa strain 927_PAER 426_22152_301970, whole genome shotgun sequence	NA	Contig
Pseudomonas_aeruginosa___GCF_001068165.1	NZ_JUNH01000376.1	ERY32786.1	99.6	569	2	0	16498	14792	1	569	0	1127.5	NZ_JUNH01000376.1	47900	chromosome.Proteobacteria				Pseudomonas_aeruginosa___GCF_001068165.1	NA	Pseudomonas sp. [Pseudomonas sp. P179/Pseudomonas sp. YS-1p/Pseudomonas sp. HMSC11A05/Pseudomonas sp. HMSC16B01/Pseudomonas sp. HMSC05H02/Pseudomonas sp. HMSC060G01/Pseudomonas sp. HMSC060F12/Pseudomonas sp. HMSC057H01/Pseudomonas sp. HMSC061A10/Pseudomonas sp. HMSC071F02/Pseudomonas sp. HMSC070B12/Pseudomonas sp. HMSC058B07/Pseudomonas sp. HMSC058C05/Pseudomonas sp. HMSC072F09/Pseudomonas sp. HM…	ref_mOTU_v25_00201	Consistent	0.999	10	10	10	1	NZ_JUNH01000376.1 Pseudomonas aeruginosa strain 927_PAER 834_47900_564785, whole genome shotgun sequence	NA	Contig
Salmonella_enterica___GCF_900241655.1	NZ_OEUR01000004.1	WP_000919289.1	100	547	0	0	49381	47741	1	547	0	1103.6	NZ_OEUR01000004.1	232430	chromosome.Proteobacteria				Salmonella_enterica___GCF_900241655.1	NA	Salmonella enterica/bongori	ref_mOTU_v25_00099	Consistent	0.999	10	10	10	1	NZ_OEUR01000004.1 Salmonella enterica isolate STY151, whole genome shotgun sequence	NA	Contig
Vibrio_sp_V12_P9A6T4___GCF_002241275.1	NZ_NDIH01000078.1	WP_094165995.1	100	545	0	0	41954	40320	1	545	0	1087	NZ_NDIH01000078.1	82396	chromosome.Proteobacteria				Vibrio_sp_V12_P9A6T4___GCF_002241275.1	NA	Vibrio ordalii/anguillarum [Vibrio sp. ZOR0018/Vibrio ordalii/Vibrio anguillarum]	ref_mOTU_v25_04078	Consistent	0.999	10	10	10	1	NZ_NDIH01000078.1 Vibrio sp. V12_P9A6T4 scaffold13_size82396, whole genome shotgun sequence	NA	Contig
Salmonella_enterica_subsp_enterica_serovar_Typhi___GCF_001149685.1	NZ_CJMK01000007.1	WP_000919286.1	100	547	0	0	83753	85393	1	547	0	1103.2	NZ_CJMK01000007.1	202161	chromosome.Proteobacteria				Salmonella_enterica_subsp_enterica_serovar_Typhi___GCF_001149685.1	NA	Salmonella enterica/bongori	ref_mOTU_v25_00099	Consistent	0.999	10	10	10	1	NZ_CJMK01000007.1 Salmonella enterica subsp. enterica serovar Typhi strain BKQ2KZ, whole genome shotgun sequence	NA	Scaffold
Klebsiella_pneumoniae___GCF_003196515.1	NZ_QIUO01000010.1	WP_110235407.1	100	546	0	0	138567	140204	1	546	0	1099.3	NZ_QIUO01000010.1	194554	chromosome.Proteobacteria				Klebsiella_pneumoniae___GCF_003196515.1	NA	Enterobacterales sp. [Klebsiella sp. D5A/Klebsiella sp. KTE92/Klebsiella sp. 10982/Klebsiella variicola CAG:634/Klebsiella quasipneumoniae/Klebsiella sp. NFIX54/Klebsiella sp. NFIX44/Klebsiella sp. NFIX43/Klebsiella sp. NFIX42/Klebsiella sp. NFIX41/Klebsiella sp. NFIX40/Klebsiella sp. NFIX38/Klebsiella sp. NFIX37/Klebsiella sp. NFIX36/Klebsiella sp. NFIX35/Klebsiella sp. NFIX34/Klebsiella sp. NFI…	ref_mOTU_v25_00085	Consistent	0.999	10	10	10	1	NZ_QIUO01000010.1 Klebsiella pneumoniae strain WUSM_KP_112 NODE_10_length_194554_cov_42.7152, whole genome shotgun sequence	NA	Contig
Escherichia_coli___GCF_001907385.1	NZ_LSGI01000039.1	EFK16301.1	99.6	565	2	0	68869	67175	1	565	0	1122.1	NZ_LSGI01000039.1	94762	chromosome.Proteobacteria				Escherichia_coli___GCF_001907385.1	NA	Proteobacteria sp. [Escherichia sp. KTE114/Escherichia sp. KTE11/Escherichia sp. KTE31/Escherichia sp. KTE52/Escherichia sp. KTE96/Escherichia sp. KTE159/Escherichia marmotae/Shigella sp. SF-2015/Achromobacter sp. ATCC35328/Shigella sp. PAMC 28760/Escherichia albertii/Komagataeibacter hansenii/Escherichia sp. 1_1_43/Escherichia sp. 4_1_40B/Escherichia coli/Escherichia fergusonii/Klebsiella oxytoc…	ref_mOTU_v25_00095	Consistent	0.999	10	10	10	1	NZ_LSGI01000039.1 Escherichia coli strain EC10010 EC10010_c39, whole genome shotgun sequence	NA	Contig
Escherichia_coli___GCF_003570605.1	NZ_QWNC01000244.1	ABE10116.1	99.8	562	1	0	39027	40712	1	562	0	1122.5	NZ_QWNC01000244.1	44645	unclassified.Proteobacteria				Escherichia_coli___GCF_003570605.1	NA	Proteobacteria sp. [Escherichia sp. KTE114/Escherichia sp. KTE11/Escherichia sp. KTE31/Escherichia sp. KTE52/Escherichia sp. KTE96/Escherichia sp. KTE159/Escherichia marmotae/Shigella sp. SF-2015/Achromobacter sp. ATCC35328/Shigella sp. PAMC 28760/Escherichia albertii/Komagataeibacter hansenii/Escherichia sp. 1_1_43/Escherichia sp. 4_1_40B/Escherichia coli/Escherichia fergusonii/Klebsiella oxytoc…	ref_mOTU_v25_00095	Consistent	0.999	8	8	8	1	NZ_QWNC01000244.1 Escherichia coli strain S225 NODE_387_length_44571_cov_19.257948, whole genome shotgun sequence	NA	Scaffold
Neisseria_meningitidis___GCF_900032605.1	NZ_FFBZ01000029.1	WP_061705801.1	100	544	0	0	21658	23289	1	544	0	1092.4	NZ_FFBZ01000029.1	25157	chromosome.Proteobacteria				Neisseria_meningitidis___GCF_900032605.1	487	Neisseria meningitidis [Neisseria sp. HMSC070F02/Neisseria meningitidis]	ref_mOTU_v25_01539	Consistent	0.999	10	10	10	1	NZ_FFBZ01000029.1 Neisseria meningitidis strain 2842STDY5881436, whole genome shotgun sequence	NA	Scaffold
Oxalobacter_formigenes___GCF_002127965.1	NZ_CP018787.1	WP_005879739.1	100	549	0	0	2020770	2022416	1	549	0	1110.1	NZ_CP018787.1	2468871	chromosome.Proteobacteria				Oxalobacter_formigenes___GCF_002127965.1	847	Oxalobacter formigenes	ref_mOTU_v25_06370	Consistent	0.97	10	4	4	1	NZ_CP018787.1 Oxalobacter formigenes strain HC-1, complete genome	NA	Complete Genome
Pseudomonas_sp_B34_2017____GCF_002112915.1	NZ_NEJA01000001.1	WP_074691101.1	100	549	0	0	423596	421950	1	549	0	1097.8	NZ_NEJA01000001.1	1189305	chromosome.Proteobacteria				Pseudomonas_sp_B34_2017____GCF_002112915.1	NA	Pseudomonas fluorescens/putida [Pseudomonas sp. GM25/Pseudomonas sp. DR 5-09/Pseudomonas sp. NFIX49/Pseudomonas sp. NFIX46/Pseudomonas sp. MS586/Pseudomonas sp. R47(2017)/Pseudomonas sp. R45(2017)/Pseudomonas sp. R43(2017)/Pseudomonas sp. R41(2017)/Pseudomonas sp. R40(2017)/Pseudomonas sp. R39(2017)/Pseudomonas sp. R38(2017)/Pseudomonas sp. R36(2017)/Pseudomonas sp. R35(2017)/Pseudomonas sp. R34(…	ref_mOTU_v25_00170	Consistent	0.999	10	10	10	1	NZ_NEJA01000001.1 Pseudomonas sp. B34(2017) B34_1, whole genome shotgun sequence	NA	Scaffold
Pseudomonas_sp_B34_2017____GCF_002112915.1	NZ_NEJA01000011.1	WP_074690278.1	100	552	0	0	41189	39534	1	552	0	1116.7	NZ_NEJA01000011.1	115430	chromosome.Proteobacteria				Pseudomonas_sp_B34_2017____GCF_002112915.1	NA	Pseudomonas fluorescens/putida [Pseudomonas sp. GM25/Pseudomonas sp. DR 5-09/Pseudomonas sp. NFIX49/Pseudomonas sp. NFIX46/Pseudomonas sp. MS586/Pseudomonas sp. R47(2017)/Pseudomonas sp. R45(2017)/Pseudomonas sp. R43(2017)/Pseudomonas sp. R41(2017)/Pseudomonas sp. R40(2017)/Pseudomonas sp. R39(2017)/Pseudomonas sp. R38(2017)/Pseudomonas sp. R36(2017)/Pseudomonas sp. R35(2017)/Pseudomonas sp. R34(…	ref_mOTU_v25_00170	Consistent	0.999	10	10	10	1	NZ_NEJA01000011.1 Pseudomonas sp. B34(2017) B34_11, whole genome shotgun sequence	NA	Scaffold
Xanthomonas_oryzae_ATCC_35933___GCF_000482445.1	NZ_AXVI01000010.1	AEQ95470.1	98.6	585	8	0	36560	38314	1	585	0	1170.2	NZ_AXVI01000010.1	65653	chromosome.Proteobacteria				Xanthomonas_oryzae_ATCC_35933___GCF_000482445.1	347	Xanthomonas oryzae	ref_mOTU_v25_01733	Consistent	0.999	10	9	9	1	NZ_AXVI01000010.1 Xanthomonas oryzae ATCC 35933 K396DRAFT_scaffold00007.7_C, whole genome shotgun sequence	NA	Scaffold
Salmonella_enterica_subsp_enterica_serovar_Schwarzengrund___GCF_002063915.1	NZ_MXZQ01000024.1	WP_000919289.1	100	547	0	0	45928	44288	1	547	0	1103.6	NZ_MXZQ01000024.1	48493	chromosome.Proteobacteria				Salmonella_enterica_subsp_enterica_serovar_Schwarzengrund___GCF_002063915.1	NA	Salmonella enterica/bongori	ref_mOTU_v25_00099	Consistent	0.999	9	9	9	1	NZ_MXZQ01000024.1 Salmonella enterica subsp. enterica serovar Schwarzengrund strain BCW_2776 NODE_24_length_48493_cov_1.69863, whole genome shotgun sequence	NA	Contig
Escherichia_coli___GCF_003982905.1	NZ_PNVP01000013.1	EFK16301.1	99.6	565	2	0	8274	9968	1	565	0	1122.8	NZ_PNVP01000013.1	122368	chromosome.Proteobacteria				Escherichia_coli___GCF_003982905.1	NA	Proteobacteria sp. [Escherichia sp. KTE114/Escherichia sp. KTE11/Escherichia sp. KTE31/Escherichia sp. KTE52/Escherichia sp. KTE96/Escherichia sp. KTE159/Escherichia marmotae/Shigella sp. SF-2015/Achromobacter sp. ATCC35328/Shigella sp. PAMC 28760/Escherichia albertii/Komagataeibacter hansenii/Escherichia sp. 1_1_43/Escherichia sp. 4_1_40B/Escherichia coli/Escherichia fergusonii/Klebsiella oxytoc…	ref_mOTU_v25_00095	Consistent	0.999	10	10	10	1	NZ_PNVP01000013.1 Escherichia coli strain 204438 204438_13, whole genome shotgun sequence	NA	Contig
Serratia_sp_MYb239___GCF_002966855.1	NZ_CP023268.1	WP_105230996.1	100	546	0	0	2243113	2241476	1	546	0	1090.5	NZ_CP023268.1	4986519	chromosome.Proteobacteria				Serratia_sp_MYb239___GCF_002966855.1	NA	Serratia marcescens/rubidaea	ref_mOTU_v25_00836	Consistent	0.95	10	3	3	1	NZ_CP023268.1 Serratia sp. MYb239 chromosome, complete genome	NA	Complete Genome
Acinetobacter_baumannii___GCF_001512215.1	NZ_FBWR01000025.1	WP_001991057.1	100	549	0	0	67392	65746	1	549	0	1088.2	NZ_FBWR01000025.1	109015	chromosome.Proteobacteria				Acinetobacter_baumannii___GCF_001512215.1	NA	Bacteria sp. [Acinetobacter nosocomialis/Staphylococcus aureus/Acinetobacter baumannii/Acinetobacter calcoaceticus]	ref_mOTU_v25_00259	Consistent	0.999	10	10	10	1	NZ_FBWR01000025.1 Acinetobacter baumannii strain A297, whole genome shotgun sequence	NA	Scaffold
Klebsiella_pneumoniae___GCF_900172935.1	NZ_FWJY01000009.1	BAH62496.1	99.6	549	2	0	185785	184139	1	549	0	1102.8	NZ_FWJY01000009.1	254594	chromosome.Proteobacteria				Klebsiella_pneumoniae___GCF_900172935.1	NA	Enterobacterales sp. [Klebsiella sp. D5A/Klebsiella sp. KTE92/Klebsiella sp. 10982/Klebsiella variicola CAG:634/Klebsiella quasipneumoniae/Klebsiella sp. NFIX54/Klebsiella sp. NFIX44/Klebsiella sp. NFIX43/Klebsiella sp. NFIX42/Klebsiella sp. NFIX41/Klebsiella sp. NFIX40/Klebsiella sp. NFIX38/Klebsiella sp. NFIX37/Klebsiella sp. NFIX36/Klebsiella sp. NFIX35/Klebsiella sp. NFIX34/Klebsiella sp. NFI…	ref_mOTU_v25_00085	Consistent	0.999	10	10	10	1	NZ_FWJY01000009.1 Klebsiella pneumoniae strain VRES1448, whole genome shotgun sequence	NA	Scaffold
Klebsiella_pneumoniae___GCF_900508605.1	NZ_UJWB01000002.1	BAH62496.1	99.6	549	2	0	139050	140696	1	549	0	1102.8	NZ_UJWB01000002.1	747982	chromosome.Proteobacteria				Klebsiella_pneumoniae___GCF_900508605.1	NA	Enterobacterales sp. [Klebsiella sp. D5A/Klebsiella sp. KTE92/Klebsiella sp. 10982/Klebsiella variicola CAG:634/Klebsiella quasipneumoniae/Klebsiella sp. NFIX54/Klebsiella sp. NFIX44/Klebsiella sp. NFIX43/Klebsiella sp. NFIX42/Klebsiella sp. NFIX41/Klebsiella sp. NFIX40/Klebsiella sp. NFIX38/Klebsiella sp. NFIX37/Klebsiella sp. NFIX36/Klebsiella sp. NFIX35/Klebsiella sp. NFIX34/Klebsiella sp. NFI…	ref_mOTU_v25_00085	Consistent	0.999	11	10	10	1	NZ_UJWB01000002.1 Klebsiella pneumoniae strain EuSCAPE_TR191, whole genome shotgun sequence	NA	Contig
Escherichia_coli_O111_NM_str_2011C_3573___GCF_000616265.1	NZ_JHLQ01000048.1	EFK16301.1	99.3	565	4	0	71806	70112	1	565	0	1120.9	NZ_JHLQ01000048.1	89985	chromosome.Proteobacteria				Escherichia_coli_O111_NM_str_2011C_3573___GCF_000616265.1	NA	Proteobacteria sp. [Escherichia sp. KTE114/Escherichia sp. KTE11/Escherichia sp. KTE31/Escherichia sp. KTE52/Escherichia sp. KTE96/Escherichia sp. KTE159/Escherichia marmotae/Shigella sp. SF-2015/Achromobacter sp. ATCC35328/Shigella sp. PAMC 28760/Escherichia albertii/Komagataeibacter hansenii/Escherichia sp. 1_1_43/Escherichia sp. 4_1_40B/Escherichia coli/Escherichia fergusonii/Klebsiella oxytoc…	ref_mOTU_v25_00095	Consistent	0.999	10	10	10	1	NZ_JHLQ01000048.1 Escherichia coli O111:NM str. 2011C-3573 contig48, whole genome shotgun sequence	NA	Scaffold
Escherichia_coli_O111_NM_str_2011C_3573___GCF_000616265.1	NZ_JHLQ01000104.1	WP_000591991.1	100	539	0	0	2901	1285	1	539	0	1090.1	NZ_JHLQ01000104.1	41259	plasmid.Proteobacteria				Escherichia_coli_O111_NM_str_2011C_3573___GCF_000616265.1	NA	Proteobacteria sp. [Escherichia sp. KTE114/Escherichia sp. KTE11/Escherichia sp. KTE31/Escherichia sp. KTE52/Escherichia sp. KTE96/Escherichia sp. KTE159/Escherichia marmotae/Shigella sp. SF-2015/Achromobacter sp. ATCC35328/Shigella sp. PAMC 28760/Escherichia albertii/Komagataeibacter hansenii/Escherichia sp. 1_1_43/Escherichia sp. 4_1_40B/Escherichia coli/Escherichia fergusonii/Klebsiella oxytoc…	ref_mOTU_v25_00095	Consistent	0.999	10	10	10	1	NZ_JHLQ01000104.1 Escherichia coli O111:NM str. 2011C-3573 contig104, whole genome shotgun sequence	NA	Scaffold
Escherichia_coli___GCF_002207185.1	NZ_BDPQ01000007.1	EFK16301.1	99.3	565	4	0	96981	98675	1	565	0	1116.3	NZ_BDPQ01000007.1	218122	chromosome.Proteobacteria		blaEC	BETA-LACTAM	Escherichia_coli___GCF_002207185.1	NA	Proteobacteria sp. [Escherichia sp. KTE114/Escherichia sp. KTE11/Escherichia sp. KTE31/Escherichia sp. KTE52/Escherichia sp. KTE96/Escherichia sp. KTE159/Escherichia marmotae/Shigella sp. SF-2015/Achromobacter sp. ATCC35328/Shigella sp. PAMC 28760/Escherichia albertii/Komagataeibacter hansenii/Escherichia sp. 1_1_43/Escherichia sp. 4_1_40B/Escherichia coli/Escherichia fergusonii/Klebsiella oxytoc…	ref_mOTU_v25_00095	Consistent	0.999	10	10	10	1	NZ_BDPQ01000007.1 Escherichia coli strain 704, whole genome shotgun sequence	NA	Scaffold
Pseudomonas_aeruginosa___GCF_001555295.1	NZ_LRZP01000003.1	RMS53751.1	99.5	563	3	0	135311	133623	1	563	0	1093.2	NZ_LRZP01000003.1	204567	chromosome.Proteobacteria				Pseudomonas_aeruginosa___GCF_001555295.1	NA	Pseudomonas sp. [Pseudomonas sp. P179/Pseudomonas sp. YS-1p/Pseudomonas sp. HMSC11A05/Pseudomonas sp. HMSC16B01/Pseudomonas sp. HMSC05H02/Pseudomonas sp. HMSC060G01/Pseudomonas sp. HMSC060F12/Pseudomonas sp. HMSC057H01/Pseudomonas sp. HMSC061A10/Pseudomonas sp. HMSC071F02/Pseudomonas sp. HMSC070B12/Pseudomonas sp. HMSC058B07/Pseudomonas sp. HMSC058C05/Pseudomonas sp. HMSC072F09/Pseudomonas sp. HM…	ref_mOTU_v25_00201	Consistent	0.999	10	10	10	1	NZ_LRZP01000003.1 Pseudomonas aeruginosa strain AU25116 NODE_12_length_204567_cov_7.13423_ID_23, whole genome shotgun sequence	NA	Contig
Pseudomonas_aeruginosa___GCF_001555295.1	NZ_LRZP01000015.1	WP_017002455.1	100	567	0	0	73675	75375	1	567	0	1124.8	NZ_LRZP01000015.1	90243	chromosome.Proteobacteria				Pseudomonas_aeruginosa___GCF_001555295.1	NA	Pseudomonas sp. [Pseudomonas sp. P179/Pseudomonas sp. YS-1p/Pseudomonas sp. HMSC11A05/Pseudomonas sp. HMSC16B01/Pseudomonas sp. HMSC05H02/Pseudomonas sp. HMSC060G01/Pseudomonas sp. HMSC060F12/Pseudomonas sp. HMSC057H01/Pseudomonas sp. HMSC061A10/Pseudomonas sp. HMSC071F02/Pseudomonas sp. HMSC070B12/Pseudomonas sp. HMSC058B07/Pseudomonas sp. HMSC058C05/Pseudomonas sp. HMSC072F09/Pseudomonas sp. HM…	ref_mOTU_v25_00201	Consistent	0.999	10	10	10	1	NZ_LRZP01000015.1 Pseudomonas aeruginosa strain AU25116 NODE_23_length_90243_cov_6.37867_ID_45, whole genome shotgun sequence	NA	Contig
Escherichia_coli___GCF_002511205.1	NZ_NMIV01000004.1	EFJ59416.1	99.5	565	3	0	143266	141572	1	565	0	1125.2	NZ_NMIV01000004.1	204713	unclassified.Proteobacteria				Escherichia_coli___GCF_002511205.1	NA	Proteobacteria sp. [Escherichia sp. KTE114/Escherichia sp. KTE11/Escherichia sp. KTE31/Escherichia sp. KTE52/Escherichia sp. KTE96/Escherichia sp. KTE159/Escherichia marmotae/Shigella sp. SF-2015/Achromobacter sp. ATCC35328/Shigella sp. PAMC 28760/Escherichia albertii/Komagataeibacter hansenii/Escherichia sp. 1_1_43/Escherichia sp. 4_1_40B/Escherichia coli/Escherichia fergusonii/Klebsiella oxytoc…	ref_mOTU_v25_00095	Consistent	0.999	10	10	10	1	NZ_NMIV01000004.1 Escherichia coli strain MOD1-EC6352 MOD1-EC6352_4_length_204713_cov_36.4865, whole genome shotgun sequence	NA	Contig
Pseudomonas_sp_GW460_12_1_14_LB3___GCF_002882395.1	NZ_POFL01000005.1	WP_083374808.1	100	549	0	0	78341	79987	1	549	0	1099.3	NZ_POFL01000005.1	190230	chromosome.Proteobacteria				Pseudomonas_sp_GW460_12_1_14_LB3___GCF_002882395.1	NA	Pseudomonas sp. [Pseudomonas frederiksbergensis/Pseudomonas sp. GM102/Pseudomonas sp. GM21/Pseudomonas sp. GM50/Pseudomonas sp. GM79/Pseudomonas sp. GM41(2012)/Pseudomonas sp. URMO17WK12:I12/Pseudomonas sp. URMO17WK12:I11/Pseudomonas sp. C9/Pseudomonas sp. QTF5/Pseudomonas lini/Pseudomonas sp. RIT-PI-q/Pseudomonas sp. 655/Pseudomonas sp. Root329/Pseudomonas sp. FSL W5-0299/Pseudomonas fluorescens…	ref_mOTU_v25_00164	Consistent	0.999	10	9	9	1	NZ_POFL01000005.1 Pseudomonas sp. GW460-12-1-14-LB3 NODE_5_length_190230_cov_32.0745, whole genome shotgun sequence	NA	Contig
Salmonella_enterica___GCF_900242155.1	NZ_OEWW01000028.1	WP_000919289.1	100	547	0	0	25155	26795	1	547	0	1103.6	NZ_OEWW01000028.1	74535	chromosome.Proteobacteria				Salmonella_enterica___GCF_900242155.1	NA	Salmonella enterica/bongori	ref_mOTU_v25_00099	Consistent	0.999	10	10	10	1	NZ_OEWW01000028.1 Salmonella enterica isolate STY23, whole genome shotgun sequence	NA	Contig
Aeromonas_hydrophila___GCF_000786315.1	NZ_JSWA01000023.1	WP_041216620.1	100	538	0	0	21991	20378	1	538	0	1078.5	NZ_JSWA01000023.1	62083	chromosome.Proteobacteria				Aeromonas_hydrophila___GCF_000786315.1	NA	Aeromonas sp. [Aeromonas sp. MDS8/Aeromonas sp. RU34C/Aeromonas dhakensis/Aeromonas enteropelogenes/Aeromonas aquatica/Aeromonas hydrophila/Aeromonas jandaei]	ref_mOTU_v25_00054	Consistent	0.999	9	8	8	1	NZ_JSWA01000023.1 Aeromonas hydrophila strain M023 Contig23, whole genome shotgun sequence	NA	Contig
Aeromonas_hydrophila___GCF_000786315.1	NZ_JSWA01000055.1	WP_041217604.1	100	541	0	0	25446	27068	1	541	0	1063.1	NZ_JSWA01000055.1	76653	chromosome.Proteobacteria				Aeromonas_hydrophila___GCF_000786315.1	NA	Aeromonas sp. [Aeromonas sp. MDS8/Aeromonas sp. RU34C/Aeromonas dhakensis/Aeromonas enteropelogenes/Aeromonas aquatica/Aeromonas hydrophila/Aeromonas jandaei]	ref_mOTU_v25_00054	Consistent	0.999	9	8	8	1	NZ_JSWA01000055.1 Aeromonas hydrophila strain M023 Contig55, whole genome shotgun sequence	NA	Contig
Klebsiella_pneumoniae___GCF_900503835.1	NZ_UJDQ01000011.1	WP_021468694.1	100	546	0	0	43388	41751	1	546	0	1097.4	NZ_UJDQ01000011.1	215897	chromosome.Proteobacteria				Klebsiella_pneumoniae___GCF_900503835.1	NA	Enterobacterales sp. [Klebsiella sp. D5A/Klebsiella sp. KTE92/Klebsiella sp. 10982/Klebsiella variicola CAG:634/Klebsiella quasipneumoniae/Klebsiella sp. NFIX54/Klebsiella sp. NFIX44/Klebsiella sp. NFIX43/Klebsiella sp. NFIX42/Klebsiella sp. NFIX41/Klebsiella sp. NFIX40/Klebsiella sp. NFIX38/Klebsiella sp. NFIX37/Klebsiella sp. NFIX36/Klebsiella sp. NFIX35/Klebsiella sp. NFIX34/Klebsiella sp. NFI…	ref_mOTU_v25_00085	Consistent	0.999	10	10	10	1	NZ_UJDQ01000011.1 Klebsiella pneumoniae strain EuSCAPE_SC022, whole genome shotgun sequence	NA	Contig
Klebsiella_pneumoniae___GCF_003346445.1	NZ_QQQS01000017.1	AGT25176.1	99.6	549	2	0	45718	47364	1	549	0	1098.6	NZ_QQQS01000017.1	297410	chromosome.Proteobacteria				Klebsiella_pneumoniae___GCF_003346445.1	NA	Enterobacterales sp. [Klebsiella sp. D5A/Klebsiella sp. KTE92/Klebsiella sp. 10982/Klebsiella variicola CAG:634/Klebsiella quasipneumoniae/Klebsiella sp. NFIX54/Klebsiella sp. NFIX44/Klebsiella sp. NFIX43/Klebsiella sp. NFIX42/Klebsiella sp. NFIX41/Klebsiella sp. NFIX40/Klebsiella sp. NFIX38/Klebsiella sp. NFIX37/Klebsiella sp. NFIX36/Klebsiella sp. NFIX35/Klebsiella sp. NFIX34/Klebsiella sp. NFI…	ref_mOTU_v25_00085	Consistent	0.999	10	10	10	1	NZ_QQQS01000017.1 Klebsiella pneumoniae strain M10_Kp M10_S5__contig_17, whole genome shotgun sequence	NA	Scaffold
Enterobacter_roggenkampii___GCF_003231215.1	NZ_QKVR01000136.1	WP_046091747.1	100	541	0	0	7166	8788	1	541	0	1099.3	NZ_QKVR01000136.1	19245	chromosome.Proteobacteria				Enterobacter_roggenkampii___GCF_003231215.1	NA	Bacteria sp. [Enterobacter sp. SENG-6/Enterobacter sp. MGH 1/Enterobacter sp. MGH 3/Enterobacter sp. MGH 6/Enterobacter sp. MGH 7/Enterobacter sp. MGH 10/Enterobacter sp. MGH 14/Enterobacter sp. MGH 15/Enterobacter sp. MGH 22/Enterobacter sp. MGH 23/Enterobacter sp. MGH 24/Enterobacter sp. MGH 25/Enterobacter sp. MGH 33/Enterobacter sp. MGH 37/Enterobacter sp. MGH 38/Enterobacter sp. BWH 37/Enter…	ref_mOTU_v25_00077	Consistent	0.999	10	10	10	1	NZ_QKVR01000136.1 Enterobacter roggenkampii strain 3F11 Enterobacter_cloacae_3F11_contig_137, whole genome shotgun sequence	NA	Scaffold
Pseudomonas_viridiflava___GCF_900587325.1	NZ_UUAV01000087.1	WP_122408860.1	100	546	0	0	4141	5778	1	546	0	1092.4	NZ_UUAV01000087.1	47112	unclassified.Proteobacteria				Pseudomonas_viridiflava___GCF_900587325.1	NA	Pseudomonas marginalis/viridiflava [Pseudomonas syringae group genomosp. 3/Pseudomonas marginalis/Pseudomonas viridiflava]	ref_mOTU_v25_01202	Consistent	0.999	10	10	10	1	NZ_UUAV01000087.1 Pseudomonas viridiflava isolate p25.B4, whole genome shotgun sequence	NA	Contig
Enterobacter_asburiae___GCF_001482625.1	NZ_LLJN01000003.1	WP_058840753.1	100	541	0	0	331937	333559	1	541	0	1098.2	NZ_LLJN01000003.1	718835	chromosome.Proteobacteria		oqxB9,oqxA10	PHENICOL;QUINOLONE,PHENICOL;QUINOLONE	Enterobacter_asburiae___GCF_001482625.1	NA	Bacteria sp. [Enterobacter sp. SENG-6/Enterobacter sp. MGH 1/Enterobacter sp. MGH 3/Enterobacter sp. MGH 6/Enterobacter sp. MGH 7/Enterobacter sp. MGH 10/Enterobacter sp. MGH 14/Enterobacter sp. MGH 15/Enterobacter sp. MGH 22/Enterobacter sp. MGH 23/Enterobacter sp. MGH 24/Enterobacter sp. MGH 25/Enterobacter sp. MGH 33/Enterobacter sp. MGH 37/Enterobacter sp. MGH 38/Enterobacter sp. BWH 37/Enter…	ref_mOTU_v25_00077	Consistent	0.999	10	10	10	1	NZ_LLJN01000003.1 Enterobacter asburiae strain AMA 590 contig_3, whole genome shotgun sequence	NA	Scaffold
Enterobacter_asburiae___GCF_001482625.1	NZ_LLJN01000058.1	WP_012477388.1	100	551	0	0	2331	679	1	551	0	1102.8	NZ_LLJN01000058.1	2445	chromosome.unclassified		mcr-9.1	COLISTIN	Enterobacter_asburiae___GCF_001482625.1	NA	Bacteria sp. [Enterobacter sp. SENG-6/Enterobacter sp. MGH 1/Enterobacter sp. MGH 3/Enterobacter sp. MGH 6/Enterobacter sp. MGH 7/Enterobacter sp. MGH 10/Enterobacter sp. MGH 14/Enterobacter sp. MGH 15/Enterobacter sp. MGH 22/Enterobacter sp. MGH 23/Enterobacter sp. MGH 24/Enterobacter sp. MGH 25/Enterobacter sp. MGH 33/Enterobacter sp. MGH 37/Enterobacter sp. MGH 38/Enterobacter sp. BWH 37/Enter…	ref_mOTU_v25_00077	Consistent	0.999	10	10	10	1	NZ_LLJN01000058.1 Enterobacter asburiae strain AMA 590 contig_58, whole genome shotgun sequence	NA	Scaffold
Acinetobacter_baumannii___GCF_900029355.1	NZ_FCNJ01000012.1	WP_001991057.1	100	549	0	0	63673	62027	1	549	0	1088.2	NZ_FCNJ01000012.1	122142	chromosome.Proteobacteria				Acinetobacter_baumannii___GCF_900029355.1	NA	Bacteria sp. [Acinetobacter nosocomialis/Staphylococcus aureus/Acinetobacter baumannii/Acinetobacter calcoaceticus]	ref_mOTU_v25_00259	Consistent	0.999	10	10	10	1	NZ_FCNJ01000012.1 Acinetobacter baumannii strain F, whole genome shotgun sequence	NA	Contig
Escherichia_coli___GCF_003122805.1	NZ_QBCK01000066.1	EFJ59416.1	97	565	17	0	37610	35916	1	565	0	1102.8	NZ_QBCK01000066.1	249895	chromosome.Proteobacteria		blaEC	BETA-LACTAM	Escherichia_coli___GCF_003122805.1	NA	Proteobacteria sp. [Escherichia sp. KTE114/Escherichia sp. KTE11/Escherichia sp. KTE31/Escherichia sp. KTE52/Escherichia sp. KTE96/Escherichia sp. KTE159/Escherichia marmotae/Shigella sp. SF-2015/Achromobacter sp. ATCC35328/Shigella sp. PAMC 28760/Escherichia albertii/Komagataeibacter hansenii/Escherichia sp. 1_1_43/Escherichia sp. 4_1_40B/Escherichia coli/Escherichia fergusonii/Klebsiella oxytoc…	ref_mOTU_v25_00095	Consistent	0.999	10	10	10	1	NZ_QBCK01000066.1 Escherichia coli strain H-511-4 511-4_contig_66, whole genome shotgun sequence	NA	Scaffold
Citrobacter_portucalensis___GCF_003990165.1	NZ_RZIH01000012.1	WP_003826749.1	100	545	0	0	16973	18607	1	545	0	1083.6	NZ_RZIH01000012.1	153337	chromosome.Proteobacteria				Citrobacter_portucalensis___GCF_003990165.1	NA	Enterobacteriaceae sp. [Citrobacter sp. KTE30/Citrobacter sp. KTE151/Citrobacter sp. KTE32/Citrobacter sp. A1/Citrobacter sp. L17/Citrobacter youngae/Citrobacter pasteurii/Citrobacter sp. A316/Citrobacter portucalensis/Enterobacter sp. GN02600/Citrobacter sp. MGH99/Citrobacter sp. MGH100/Citrobacter sp. MGH103/Citrobacter sp. MGH104/Citrobacter sp. MGH105/Citrobacter sp. MGH109/Citrobacter sp. MG…	ref_mOTU_v25_00096	Consistent	0.999	10	9	9	1	NZ_RZIH01000012.1 Citrobacter portucalensis strain CQ-CP1 contig12, whole genome shotgun sequence	NA	Scaffold
Salmonella_enterica___GCF_002055815.1	NZ_MYPV01000008.1	WP_000919289.1	100	547	0	0	133499	131859	1	547	0	1103.6	NZ_MYPV01000008.1	193282	chromosome.Proteobacteria				Salmonella_enterica___GCF_002055815.1	NA	Salmonella enterica/bongori	ref_mOTU_v25_00099	Consistent	0.999	10	10	10	1	NZ_MYPV01000008.1 Salmonella enterica strain BCW_4851 NODE_8_length_193282_cov_3.00177, whole genome shotgun sequence	NA	Contig
Escherichia_coli___GCF_001614965.1	NZ_LVMI01000069.1	EFK16301.1	99.5	565	3	0	3283	1589	1	565	0	1120.9	NZ_LVMI01000069.1	4357	chromosome.Proteobacteria				Escherichia_coli___GCF_001614965.1	NA	Proteobacteria sp. [Escherichia sp. KTE114/Escherichia sp. KTE11/Escherichia sp. KTE31/Escherichia sp. KTE52/Escherichia sp. KTE96/Escherichia sp. KTE159/Escherichia marmotae/Shigella sp. SF-2015/Achromobacter sp. ATCC35328/Shigella sp. PAMC 28760/Escherichia albertii/Komagataeibacter hansenii/Escherichia sp. 1_1_43/Escherichia sp. 4_1_40B/Escherichia coli/Escherichia fergusonii/Klebsiella oxytoc…	ref_mOTU_v25_00095	Consistent	0.999	11	10	10	1	NZ_LVMI01000069.1 Escherichia coli strain swine6 swine6_contig_82, whole genome shotgun sequence	NA	Scaffold
Salmonella_enterica_subsp_enterica_serovar_Typhimurium_var_5____GCF_002030775.1	NZ_MXEB01000025.1	WP_000919289.1	100	547	0	0	46053	44413	1	547	0	1103.6	NZ_MXEB01000025.1	69383	chromosome.Proteobacteria				Salmonella_enterica_subsp_enterica_serovar_Typhimurium_var_5____GCF_002030775.1	NA	Salmonella enterica/bongori	ref_mOTU_v25_00099	Consistent	0.999	10	10	10	1	NZ_MXEB01000025.1 Salmonella enterica subsp. enterica serovar Typhimurium var. 5- strain BCW_2247 NODE_25_length_69383_cov_4.26131, whole genome shotgun sequence	NA	Contig
Xanthomonas_fragariae___GCF_900379945.1	NZ_ORYU01000097.1	WP_088061090.1	100	555	0	0	10945	9281	1	555	0	1136.3	NZ_ORYU01000097.1	11007	chromosome.Proteobacteria				Xanthomonas_fragariae___GCF_900379945.1	48664	Xanthomonas fragariae	ref_mOTU_v25_01725	Consistent	0.99	10	6	6	1	NZ_ORYU01000097.1 Xanthomonas fragariae strain ICMP 6277 isolate ICMP 6277, whole genome shotgun sequence	NA	Contig
Escherichia_coli___GCF_003333425.1	NZ_QOZA01000013.1	EFK16301.1	99.3	565	4	0	27034	28728	1	565	0	1119.8	NZ_QOZA01000013.1	144183	chromosome.Proteobacteria				Escherichia_coli___GCF_003333425.1	NA	Proteobacteria sp. [Escherichia sp. KTE114/Escherichia sp. KTE11/Escherichia sp. KTE31/Escherichia sp. KTE52/Escherichia sp. KTE96/Escherichia sp. KTE159/Escherichia marmotae/Shigella sp. SF-2015/Achromobacter sp. ATCC35328/Shigella sp. PAMC 28760/Escherichia albertii/Komagataeibacter hansenii/Escherichia sp. 1_1_43/Escherichia sp. 4_1_40B/Escherichia coli/Escherichia fergusonii/Klebsiella oxytoc…	ref_mOTU_v25_00095	Consistent	0.999	10	10	10	1	NZ_QOZA01000013.1 Escherichia coli strain MOD1-ECOR68 ECOR68_13_length_144183_cov_98.9007, whole genome shotgun sequence	NA	Contig
Yersinia_enterocolitica___GCF_001219385.1	NZ_CTKV01000001.1	CQJ48368.1	100	546	0	0	276789	278426	1	546	0	1097	NZ_CTKV01000001.1	540624	chromosome.Proteobacteria		vat(F),blaA_Yent	STREPTOGRAMIN,BETA-LACTAM	Yersinia_enterocolitica___GCF_001219385.1	NA	Yersinia enterocolitica/intermedia	ref_mOTU_v25_01093	Consistent	0.999	10	10	10	1	NZ_CTKV01000001.1 Yersinia enterocolitica strain YE77/03, whole genome shotgun sequence	NA	Scaffold
Klebsiella_pneumoniae___GCF_002910085.1	NZ_PPYX01000005.1	AGT25176.1	99.8	549	1	0	81807	83453	1	549	0	1102.4	NZ_PPYX01000005.1	329029	chromosome.Proteobacteria				Klebsiella_pneumoniae___GCF_002910085.1	NA	Enterobacterales sp. [Klebsiella sp. D5A/Klebsiella sp. KTE92/Klebsiella sp. 10982/Klebsiella variicola CAG:634/Klebsiella quasipneumoniae/Klebsiella sp. NFIX54/Klebsiella sp. NFIX44/Klebsiella sp. NFIX43/Klebsiella sp. NFIX42/Klebsiella sp. NFIX41/Klebsiella sp. NFIX40/Klebsiella sp. NFIX38/Klebsiella sp. NFIX37/Klebsiella sp. NFIX36/Klebsiella sp. NFIX35/Klebsiella sp. NFIX34/Klebsiella sp. NFI…	ref_mOTU_v25_00085	Consistent	0.999	10	10	10	1	NZ_PPYX01000005.1 Klebsiella pneumoniae strain PMB_4_3 PMB_4_3_C005, whole genome shotgun sequence	NA	Contig
Klebsiella_pneumoniae___GCF_003353375.1	NZ_QRAG01000008.1	AGT25176.1	99.8	549	1	0	83314	84960	1	549	0	1102.4	NZ_QRAG01000008.1	131906	chromosome.Proteobacteria				Klebsiella_pneumoniae___GCF_003353375.1	NA	Enterobacterales sp. [Klebsiella sp. D5A/Klebsiella sp. KTE92/Klebsiella sp. 10982/Klebsiella variicola CAG:634/Klebsiella quasipneumoniae/Klebsiella sp. NFIX54/Klebsiella sp. NFIX44/Klebsiella sp. NFIX43/Klebsiella sp. NFIX42/Klebsiella sp. NFIX41/Klebsiella sp. NFIX40/Klebsiella sp. NFIX38/Klebsiella sp. NFIX37/Klebsiella sp. NFIX36/Klebsiella sp. NFIX35/Klebsiella sp. NFIX34/Klebsiella sp. NFI…	ref_mOTU_v25_00085	Consistent	0.999	10	10	10	1	NZ_QRAG01000008.1 Klebsiella pneumoniae strain KPN_KPC_HUG_05 out_17, whole genome shotgun sequence	NA	Contig
Acinetobacter_baumannii_P630___GCF_001544395.1	NZ_CBYG010000039.1	WP_002015859.1	100	549	0	0	62609	60963	1	549	0	1091.6	NZ_CBYG010000039.1	138894	chromosome.Proteobacteria				Acinetobacter_baumannii_P630___GCF_001544395.1	NA	Bacteria sp. [Acinetobacter nosocomialis/Staphylococcus aureus/Acinetobacter baumannii/Acinetobacter calcoaceticus]	ref_mOTU_v25_00259	Consistent	0.999	10	10	10	1	NZ_CBYG010000039.1 Acinetobacter baumannii P630, whole genome shotgun sequence	NA	Contig
Klebsiella_michiganensis___GCF_004115315.1	NZ_QKWV01000072.1	WP_012477388.1	100	551	0	0	2438	786	1	551	0	1102.8	NZ_QKWV01000072.1	2661	chromosome.unclassified		mcr-9.1	COLISTIN	Klebsiella_michiganensis___GCF_004115315.1	NA	Klebsiella michiganensis/oxytoca [Klebsiella michiganensis/Proteus sp. HMSC10D02/Enterobacter sp. HMSC055A11/Klebsiella sp. LTGPAF-6F/Klebsiella sp. M5al/Klebsiella oxytoca/Klebsiella sp. AS10/Klebsiella sp. OBRC7]	ref_mOTU_v25_00086	Consistent	0.999	10	10	10	1	NZ_QKWV01000072.1 Klebsiella michiganensis strain A202R3B6 NODE_99_length_2661_cov_54.8315_ID_197, whole genome shotgun sequence	NA	Contig
Klebsiella_michiganensis___GCF_004115315.1	NZ_QKWV01000104.1	WP_004849047.1	100	547	0	0	300633	298993	1	547	0	1078.5	NZ_QKWV01000104.1	325767	chromosome.Proteobacteria				Klebsiella_michiganensis___GCF_004115315.1	NA	Klebsiella michiganensis/oxytoca [Klebsiella michiganensis/Proteus sp. HMSC10D02/Enterobacter sp. HMSC055A11/Klebsiella sp. LTGPAF-6F/Klebsiella sp. M5al/Klebsiella oxytoca/Klebsiella sp. AS10/Klebsiella sp. OBRC7]	ref_mOTU_v25_00086	Consistent	0.999	10	10	10	1	NZ_QKWV01000104.1 Klebsiella michiganensis strain A202R3B6 NODE_2_length_325767_cov_39.8252_ID_3, whole genome shotgun sequence	NA	Contig
Pseudomonas_sp_NBRC_111129___GCF_001320435.1	NZ_BCBF01000038.1	WP_054881638.1	100	545	0	0	48266	46632	1	545	4.4e-313	1073.9	NZ_BCBF01000038.1	48784	chromosome.Proteobacteria				Pseudomonas_sp_NBRC_111129___GCF_001320435.1	303	Pseudomonas putida [Pseudomonas sp. NBRC 111120/Pseudomonas sp. NBRC 111126/Pseudomonas sp. NBRC 111128/Pseudomonas sp. NBRC 111129/Pseudomonas sp. NBRC 111144/Pseudomonas sp. GTC 16481/Pseudomonas putida/Pseudomonas sp. TJI-51]	ref_mOTU_v25_00186	Consistent	0.999	9	9	9	1	NZ_BCBF01000038.1 Pseudomonas sp. NBRC 111129, whole genome shotgun sequence	NA	Contig
Pseudomonas_sp_NBRC_111129___GCF_001320435.1	NZ_BCBF01000130.1	WP_003253466.1	100	565	0	0	9744	11438	1	565	0	1112.8	NZ_BCBF01000130.1	12619	plasmid.Proteobacteria				Pseudomonas_sp_NBRC_111129___GCF_001320435.1	303	Pseudomonas putida [Pseudomonas sp. NBRC 111120/Pseudomonas sp. NBRC 111126/Pseudomonas sp. NBRC 111128/Pseudomonas sp. NBRC 111129/Pseudomonas sp. NBRC 111144/Pseudomonas sp. GTC 16481/Pseudomonas putida/Pseudomonas sp. TJI-51]	ref_mOTU_v25_00186	Consistent	0.999	9	9	9	1	NZ_BCBF01000130.1 Pseudomonas sp. NBRC 111129, whole genome shotgun sequence	NA	Contig
Neisseria_meningitidis___GCF_002073555.2	NZ_CP020422.2	WP_014573874.1	100	544	0	0	1527884	1529515	1	544	0	1094.3	NZ_CP020422.2	2305805	chromosome.Proteobacteria				Neisseria_meningitidis___GCF_002073555.2	487	Neisseria meningitidis [Neisseria sp. HMSC070F02/Neisseria meningitidis]	ref_mOTU_v25_01539	Consistent	0.999	10	10	10	1	NZ_CP020422.2 Neisseria meningitidis strain FDAARGOS_211 chromosome, complete genome	NA	Complete Genome
Enterobacter_kobei___GCF_001631025.1	NZ_LVUX01000002.1	WP_014883561.1	100	541	0	0	133616	135238	1	541	0	1093.6	NZ_LVUX01000002.1	140519	chromosome.Proteobacteria		oqxB9,oqxA10	PHENICOL;QUINOLONE,PHENICOL;QUINOLONE	Enterobacter_kobei___GCF_001631025.1	NA	Bacteria sp. [Enterobacter sp. SENG-6/Enterobacter sp. MGH 1/Enterobacter sp. MGH 3/Enterobacter sp. MGH 6/Enterobacter sp. MGH 7/Enterobacter sp. MGH 10/Enterobacter sp. MGH 14/Enterobacter sp. MGH 15/Enterobacter sp. MGH 22/Enterobacter sp. MGH 23/Enterobacter sp. MGH 24/Enterobacter sp. MGH 25/Enterobacter sp. MGH 33/Enterobacter sp. MGH 37/Enterobacter sp. MGH 38/Enterobacter sp. BWH 37/Enter…	ref_mOTU_v25_00077	Consistent	0.999	10	10	10	1	NZ_LVUX01000002.1 Enterobacter kobei strain GN06078 GCID_ENTE_00292_NODE_10.ctg_1, whole genome shotgun sequence	NA	Contig
Steroidobacter_sp_JW_3___GCF_004138485.1	NZ_RYEV01000003.1	WP_129776474.1	100	565	0	0	508955	507261	1	565	0	1133.6	NZ_RYEV01000003.1	1621979	unclassified.Proteobacteria				Steroidobacter_sp_JW_3___GCF_004138485.1	no match	no match	no match	No match	0	10	0	0	NA	NZ_RYEV01000003.1 Steroidobacter sp. JW-3 Scaffold2_1, whole genome shotgun sequence	NA	Scaffold
Acinetobacter_baumannii___GCF_002265555.1	NZ_NOXP01000007.1	WP_031946956.1	100	549	0	0	192369	194015	1	549	0	1089.3	NZ_NOXP01000007.1	258834	chromosome.Proteobacteria				Acinetobacter_baumannii___GCF_002265555.1	NA	Bacteria sp. [Acinetobacter nosocomialis/Staphylococcus aureus/Acinetobacter baumannii/Acinetobacter calcoaceticus]	ref_mOTU_v25_00259	Consistent	0.999	10	10	10	1	NZ_NOXP01000007.1 Acinetobacter baumannii strain DR1 NODE_7_length_258834_cov_60.3285_ID_11, whole genome shotgun sequence	NA	Contig
Neisseria_meningitidis___GCF_003492885.1	NZ_QQLK01000007.1	WP_002216735.1	100	544	0	0	22695	24326	1	544	0	1093.2	NZ_QQLK01000007.1	112074	chromosome.Proteobacteria				Neisseria_meningitidis___GCF_003492885.1	487	Neisseria meningitidis [Neisseria sp. HMSC070F02/Neisseria meningitidis]	ref_mOTU_v25_01539	Consistent	0.999	10	10	10	1	NZ_QQLK01000007.1 Neisseria meningitidis strain M40549 M40549_CHA5855A68_cleaned_ctg_6686, whole genome shotgun sequence	NA	Contig
Salmonella_enterica_subsp_enterica_serovar_Bonariensis___GCF_002066145.1	NZ_MYDX01000004.1	WP_053445417.1	100	547	0	0	168023	169663	1	547	0	1104	NZ_MYDX01000004.1	264758	chromosome.Proteobacteria				Salmonella_enterica_subsp_enterica_serovar_Bonariensis___GCF_002066145.1	NA	Salmonella enterica/bongori	ref_mOTU_v25_00099	Consistent	0.999	10	10	10	1	NZ_MYDX01000004.1 Salmonella enterica subsp. enterica serovar Bonariensis strain BCW_2647 NODE_4_length_264758_cov_1.6885, whole genome shotgun sequence	NA	Contig
Vibrio_cholerae___GCF_001402255.1	NZ_LBGH01000003.1	WP_080388832.1	99.8	550	1	0	389123	390772	1	550	0	1095.9	NZ_LBGH01000003.1	422860	chromosome.Proteobacteria				Vibrio_cholerae___GCF_001402255.1	NA	Vibrio albensis/cholerae	ref_mOTU_v25_00362	Consistent	0.999	10	10	10	1	NZ_LBGH01000003.1 Vibrio cholerae strain YB4G06 YB04_G06_contig_3_consensus, whole genome shotgun sequence	NA	Scaffold
Escherichia_coli___GCF_003983655.1	NZ_POAN01000053.1	EFK16301.1	99.5	565	3	0	21968	20274	1	565	0	1120.9	NZ_POAN01000053.1	29798	chromosome.Proteobacteria				Escherichia_coli___GCF_003983655.1	NA	Proteobacteria sp. [Escherichia sp. KTE114/Escherichia sp. KTE11/Escherichia sp. KTE31/Escherichia sp. KTE52/Escherichia sp. KTE96/Escherichia sp. KTE159/Escherichia marmotae/Shigella sp. SF-2015/Achromobacter sp. ATCC35328/Shigella sp. PAMC 28760/Escherichia albertii/Komagataeibacter hansenii/Escherichia sp. 1_1_43/Escherichia sp. 4_1_40B/Escherichia coli/Escherichia fergusonii/Klebsiella oxytoc…	ref_mOTU_v25_00095	Consistent	0.999	10	10	10	1	NZ_POAN01000053.1 Escherichia coli strain 403030 403030_53, whole genome shotgun sequence	NA	Contig
Pseudomonas_aeruginosa___GCF_001007205.1	NZ_LCSM01000089.1	RMS53751.1	99.8	563	1	0	25070	23382	1	563	0	1100.5	NZ_LCSM01000089.1	28018	chromosome.Proteobacteria				Pseudomonas_aeruginosa___GCF_001007205.1	NA	Pseudomonas sp. [Pseudomonas sp. P179/Pseudomonas sp. YS-1p/Pseudomonas sp. HMSC11A05/Pseudomonas sp. HMSC16B01/Pseudomonas sp. HMSC05H02/Pseudomonas sp. HMSC060G01/Pseudomonas sp. HMSC060F12/Pseudomonas sp. HMSC057H01/Pseudomonas sp. HMSC061A10/Pseudomonas sp. HMSC071F02/Pseudomonas sp. HMSC070B12/Pseudomonas sp. HMSC058B07/Pseudomonas sp. HMSC058C05/Pseudomonas sp. HMSC072F09/Pseudomonas sp. HM…	ref_mOTU_v25_00201	Consistent	0.999	10	10	10	1	NZ_LCSM01000089.1 Pseudomonas aeruginosa strain Pae_CF67.01c CF67.01c_contig_89, whole genome shotgun sequence	NA	Scaffold
Pseudomonas_aeruginosa___GCF_001007205.1	NZ_LCSM01000191.1	WP_009876318.1	100	567	0	0	14371	16071	1	567	0	1125.5	NZ_LCSM01000191.1	17510	chromosome.Proteobacteria				Pseudomonas_aeruginosa___GCF_001007205.1	NA	Pseudomonas sp. [Pseudomonas sp. P179/Pseudomonas sp. YS-1p/Pseudomonas sp. HMSC11A05/Pseudomonas sp. HMSC16B01/Pseudomonas sp. HMSC05H02/Pseudomonas sp. HMSC060G01/Pseudomonas sp. HMSC060F12/Pseudomonas sp. HMSC057H01/Pseudomonas sp. HMSC061A10/Pseudomonas sp. HMSC071F02/Pseudomonas sp. HMSC070B12/Pseudomonas sp. HMSC058B07/Pseudomonas sp. HMSC058C05/Pseudomonas sp. HMSC072F09/Pseudomonas sp. HM…	ref_mOTU_v25_00201	Consistent	0.999	10	10	10	1	NZ_LCSM01000191.1 Pseudomonas aeruginosa strain Pae_CF67.01c CF67.01c_contig_191, whole genome shotgun sequence	NA	Scaffold
Salmonella_enterica_subsp_enterica_serovar_Cerro___GCF_002106035.1	NZ_NBPT01000002.1	WP_023234108.1	100	547	0	0	120745	119105	1	547	0	1102	NZ_NBPT01000002.1	695813	chromosome.Proteobacteria				Salmonella_enterica_subsp_enterica_serovar_Cerro___GCF_002106035.1	NA	Salmonella enterica/bongori	ref_mOTU_v25_00099	Consistent	0.999	10	10	10	1	NZ_NBPT01000002.1 Salmonella enterica subsp. enterica serovar Cerro strain NY_FSL S10-545 NODE_2_length_695813_cov_32.9354_ID_3469, whole genome shotgun sequence	NA	Contig
Pseudomonas_aeruginosa___GCF_003632355.1	NZ_QZYL01000197.1	RMS53751.1	99.6	563	2	0	47114	48802	1	563	0	1099	NZ_QZYL01000197.1	71139	chromosome.Proteobacteria				Pseudomonas_aeruginosa___GCF_003632355.1	NA	Pseudomonas sp. [Pseudomonas sp. P179/Pseudomonas sp. YS-1p/Pseudomonas sp. HMSC11A05/Pseudomonas sp. HMSC16B01/Pseudomonas sp. HMSC05H02/Pseudomonas sp. HMSC060G01/Pseudomonas sp. HMSC060F12/Pseudomonas sp. HMSC057H01/Pseudomonas sp. HMSC061A10/Pseudomonas sp. HMSC071F02/Pseudomonas sp. HMSC070B12/Pseudomonas sp. HMSC058B07/Pseudomonas sp. HMSC058C05/Pseudomonas sp. HMSC072F09/Pseudomonas sp. HM…	ref_mOTU_v25_00201	Consistent	0.999	9	9	9	1	NZ_QZYL01000197.1 Pseudomonas aeruginosa strain ENV-227 PA2_C2_NODE_18_length_71139_cov_26.8754_ID_35, whole genome shotgun sequence	NA	Contig
Pseudomonas_aeruginosa___GCF_003632355.1	NZ_QZYL01000202.1	WP_003139773.1	100	567	0	0	16523	14823	1	567	0	1125.9	NZ_QZYL01000202.1	26174	chromosome.Proteobacteria				Pseudomonas_aeruginosa___GCF_003632355.1	NA	Pseudomonas sp. [Pseudomonas sp. P179/Pseudomonas sp. YS-1p/Pseudomonas sp. HMSC11A05/Pseudomonas sp. HMSC16B01/Pseudomonas sp. HMSC05H02/Pseudomonas sp. HMSC060G01/Pseudomonas sp. HMSC060F12/Pseudomonas sp. HMSC057H01/Pseudomonas sp. HMSC061A10/Pseudomonas sp. HMSC071F02/Pseudomonas sp. HMSC070B12/Pseudomonas sp. HMSC058B07/Pseudomonas sp. HMSC058C05/Pseudomonas sp. HMSC072F09/Pseudomonas sp. HM…	ref_mOTU_v25_00201	Consistent	0.999	9	9	9	1	NZ_QZYL01000202.1 Pseudomonas aeruginosa strain ENV-227 PA2_C2_NODE_87_length_26174_cov_22.0419_ID_173, whole genome shotgun sequence	NA	Contig
Moraxella_catarrhalis___GCF_003625785.1	NZ_QZHX01000006.1	WP_003673994.1	100	578	0	0	152621	150888	1	578	0	1150.2	NZ_QZHX01000006.1	168590	chromosome.Proteobacteria				Moraxella_catarrhalis___GCF_003625785.1	480	Moraxella catarrhalis [Moraxella sp. HMSC061H09/Moraxella catarrhalis]	ref_mOTU_v25_03493	Consistent	0.999	10	10	10	1	NZ_QZHX01000006.1 Moraxella catarrhalis strain COPD_M16 NODE_6_length_168590_cov_20.835, whole genome shotgun sequence	NA	Contig
Salmonella_enterica_subsp_enterica_serovar_Takoradi___GCF_002266045.1	NZ_NPMA01000003.1	WP_000919290.1	100	547	0	0	370601	372241	1	547	0	1103.2	NZ_NPMA01000003.1	504029	chromosome.Proteobacteria				Salmonella_enterica_subsp_enterica_serovar_Takoradi___GCF_002266045.1	NA	Salmonella enterica/bongori	ref_mOTU_v25_00099	Consistent	0.999	10	10	10	1	NZ_NPMA01000003.1 Salmonella enterica subsp. enterica serovar Takoradi strain CFSAN059889 CFSAN059889_3, whole genome shotgun sequence	NA	Contig
Klebsiella_pneumoniae___GCF_004313145.1	NZ_BIKQ01000002.1	BAH62496.1	99.5	549	3	0	269190	267544	1	549	0	1102	NZ_BIKQ01000002.1	614221	chromosome.Proteobacteria				Klebsiella_pneumoniae___GCF_004313145.1	NA	Enterobacterales sp. [Klebsiella sp. D5A/Klebsiella sp. KTE92/Klebsiella sp. 10982/Klebsiella variicola CAG:634/Klebsiella quasipneumoniae/Klebsiella sp. NFIX54/Klebsiella sp. NFIX44/Klebsiella sp. NFIX43/Klebsiella sp. NFIX42/Klebsiella sp. NFIX41/Klebsiella sp. NFIX40/Klebsiella sp. NFIX38/Klebsiella sp. NFIX37/Klebsiella sp. NFIX36/Klebsiella sp. NFIX35/Klebsiella sp. NFIX34/Klebsiella sp. NFI…	ref_mOTU_v25_00085	Consistent	0.999	10	10	10	1	NZ_BIKQ01000002.1 Klebsiella pneumoniae strain TUM14117 sequence02, whole genome shotgun sequence	NA	Contig
Xylella_fastidiosa___GCF_001417925.1	NZ_LJZW01000004.1	WP_057682738.1	100	552	0	0	109502	111157	1	552	0	1104.7	NZ_LJZW01000004.1	226310	chromosome.Proteobacteria				Xylella_fastidiosa___GCF_001417925.1	2371	Xylella fastidiosa	ref_mOTU_v25_03154	Consistent	0.999	10	10	10	1	NZ_LJZW01000004.1 Xylella fastidiosa strain CO33 scaffold000004, whole genome shotgun sequence	NA	Contig
Pseudomonas_viridiflava___GCF_900599305.1	NZ_UVUX01000037.1	WP_122421030.1	100	546	0	0	235127	233490	1	546	0	1092.8	NZ_UVUX01000037.1	585525	chromosome.Proteobacteria				Pseudomonas_viridiflava___GCF_900599305.1	NA	Pseudomonas marginalis/viridiflava [Pseudomonas syringae group genomosp. 3/Pseudomonas marginalis/Pseudomonas viridiflava]	ref_mOTU_v25_01202	Consistent	0.999	10	10	10	1	NZ_UVUX01000037.1 Pseudomonas viridiflava isolate p5.D3, whole genome shotgun sequence	NA	Contig
Arcobacter_anaerophilus___GCF_000935065.1	NZ_JXXG01000001.1	WP_044415111.1	100	537	0	0	296980	295370	1	537	4.9e-298	1028.9	NZ_JXXG01000001.1	1403098	chromosome.Proteobacteria				Arcobacter_anaerophilus___GCF_000935065.1	877500	Arcobacter anaerophilus	ref_mOTU_v25_12024	Consistent	0.9	10	2	2	1	NZ_JXXG01000001.1 Arcobacter anaerophilus strain IR-1 TN41_scf1, whole genome shotgun sequence	NA	Contig
Klebsiella_pneumoniae___GCF_003195275.1	NZ_QIUY01000011.1	BAH62496.1	99.5	549	3	0	130021	131667	1	549	0	1099	NZ_QIUY01000011.1	186048	chromosome.Proteobacteria				Klebsiella_pneumoniae___GCF_003195275.1	NA	Enterobacterales sp. [Klebsiella sp. D5A/Klebsiella sp. KTE92/Klebsiella sp. 10982/Klebsiella variicola CAG:634/Klebsiella quasipneumoniae/Klebsiella sp. NFIX54/Klebsiella sp. NFIX44/Klebsiella sp. NFIX43/Klebsiella sp. NFIX42/Klebsiella sp. NFIX41/Klebsiella sp. NFIX40/Klebsiella sp. NFIX38/Klebsiella sp. NFIX37/Klebsiella sp. NFIX36/Klebsiella sp. NFIX35/Klebsiella sp. NFIX34/Klebsiella sp. NFI…	ref_mOTU_v25_00085	Consistent	0.999	10	10	10	1	NZ_QIUY01000011.1 Klebsiella pneumoniae strain WUSM_KP_102 NODE_11_length_186048_cov_12.0585, whole genome shotgun sequence	NA	Contig
Pseudomonas_aeruginosa___GCF_003838925.1	NZ_NSWW01000006.1	RMS53751.1	99.6	563	2	0	176191	177879	1	563	0	1099	NZ_NSWW01000006.1	312045	chromosome.Proteobacteria				Pseudomonas_aeruginosa___GCF_003838925.1	NA	Pseudomonas sp. [Pseudomonas sp. P179/Pseudomonas sp. YS-1p/Pseudomonas sp. HMSC11A05/Pseudomonas sp. HMSC16B01/Pseudomonas sp. HMSC05H02/Pseudomonas sp. HMSC060G01/Pseudomonas sp. HMSC060F12/Pseudomonas sp. HMSC057H01/Pseudomonas sp. HMSC061A10/Pseudomonas sp. HMSC071F02/Pseudomonas sp. HMSC070B12/Pseudomonas sp. HMSC058B07/Pseudomonas sp. HMSC058C05/Pseudomonas sp. HMSC072F09/Pseudomonas sp. HM…	ref_mOTU_v25_00201	Consistent	0.999	10	10	10	1	NZ_NSWW01000006.1 Pseudomonas aeruginosa strain AUS496 IPC441_6.1, whole genome shotgun sequence	NA	Contig
Pseudomonas_aeruginosa___GCF_003838925.1	NZ_NSWW01000022.1	WP_017002455.1	100	567	0	0	16768	15068	1	567	0	1124.8	NZ_NSWW01000022.1	69597	chromosome.Proteobacteria				Pseudomonas_aeruginosa___GCF_003838925.1	NA	Pseudomonas sp. [Pseudomonas sp. P179/Pseudomonas sp. YS-1p/Pseudomonas sp. HMSC11A05/Pseudomonas sp. HMSC16B01/Pseudomonas sp. HMSC05H02/Pseudomonas sp. HMSC060G01/Pseudomonas sp. HMSC060F12/Pseudomonas sp. HMSC057H01/Pseudomonas sp. HMSC061A10/Pseudomonas sp. HMSC071F02/Pseudomonas sp. HMSC070B12/Pseudomonas sp. HMSC058B07/Pseudomonas sp. HMSC058C05/Pseudomonas sp. HMSC072F09/Pseudomonas sp. HM…	ref_mOTU_v25_00201	Consistent	0.999	10	10	10	1	NZ_NSWW01000022.1 Pseudomonas aeruginosa strain AUS496 IPC441_22.1, whole genome shotgun sequence	NA	Contig
Klebsiella_pneumoniae___GCF_900508435.1	NZ_UJVH01000001.1	BAH62496.1	99.5	549	3	0	219912	221558	1	549	0	1100.5	NZ_UJVH01000001.1	571753	chromosome.Proteobacteria				Klebsiella_pneumoniae___GCF_900508435.1	NA	Enterobacterales sp. [Klebsiella sp. D5A/Klebsiella sp. KTE92/Klebsiella sp. 10982/Klebsiella variicola CAG:634/Klebsiella quasipneumoniae/Klebsiella sp. NFIX54/Klebsiella sp. NFIX44/Klebsiella sp. NFIX43/Klebsiella sp. NFIX42/Klebsiella sp. NFIX41/Klebsiella sp. NFIX40/Klebsiella sp. NFIX38/Klebsiella sp. NFIX37/Klebsiella sp. NFIX36/Klebsiella sp. NFIX35/Klebsiella sp. NFIX34/Klebsiella sp. NFI…	ref_mOTU_v25_00085	Consistent	0.999	10	10	10	1	NZ_UJVH01000001.1 Klebsiella pneumoniae strain EuSCAPE_CZ010, whole genome shotgun sequence	NA	Contig
Escherichia_coli___GCF_001893715.1	NZ_MOKL01000006.1	EFK18136.1	99.5	565	3	0	193957	195651	1	565	0	1120.5	NZ_MOKL01000006.1	334295	chromosome.Proteobacteria		blaEC-8	CEPHALOSPORIN	Escherichia_coli___GCF_001893715.1	NA	Proteobacteria sp. [Escherichia sp. KTE114/Escherichia sp. KTE11/Escherichia sp. KTE31/Escherichia sp. KTE52/Escherichia sp. KTE96/Escherichia sp. KTE159/Escherichia marmotae/Shigella sp. SF-2015/Achromobacter sp. ATCC35328/Shigella sp. PAMC 28760/Escherichia albertii/Komagataeibacter hansenii/Escherichia sp. 1_1_43/Escherichia sp. 4_1_40B/Escherichia coli/Escherichia fergusonii/Klebsiella oxytoc…	ref_mOTU_v25_00095	Consistent	0.999	10	10	10	1	NZ_MOKL01000006.1 Escherichia coli strain 614 BN4_614_1__paired__contig_6, whole genome shotgun sequence	NA	Scaffold
Escherichia_coli___GCF_001893715.1	NZ_MOKL01000047.1	mcr-1.1_1_KP347127_1	100	542	0	0	207	1832	1	542	1e-313	1073.5	NZ_MOKL01000047.1	11296	plasmid.Proteobacteria		mcr-1.1	COLISTIN	Escherichia_coli___GCF_001893715.1	NA	Proteobacteria sp. [Escherichia sp. KTE114/Escherichia sp. KTE11/Escherichia sp. KTE31/Escherichia sp. KTE52/Escherichia sp. KTE96/Escherichia sp. KTE159/Escherichia marmotae/Shigella sp. SF-2015/Achromobacter sp. ATCC35328/Shigella sp. PAMC 28760/Escherichia albertii/Komagataeibacter hansenii/Escherichia sp. 1_1_43/Escherichia sp. 4_1_40B/Escherichia coli/Escherichia fergusonii/Klebsiella oxytoc…	ref_mOTU_v25_00095	Consistent	0.999	10	10	10	1	NZ_MOKL01000047.1 Escherichia coli strain 614 BN4_614_1__paired__contig_47, whole genome shotgun sequence	NA	Scaffold
Escherichia_coli___GCF_003010335.1	NZ_PGLM01000002.1	EFK16301.1	99.5	565	3	0	117186	115492	1	565	0	1120.9	NZ_PGLM01000002.1	400501	chromosome.Proteobacteria		blaEC-18	CEPHALOSPORIN	Escherichia_coli___GCF_003010335.1	NA	Proteobacteria sp. [Escherichia sp. KTE114/Escherichia sp. KTE11/Escherichia sp. KTE31/Escherichia sp. KTE52/Escherichia sp. KTE96/Escherichia sp. KTE159/Escherichia marmotae/Shigella sp. SF-2015/Achromobacter sp. ATCC35328/Shigella sp. PAMC 28760/Escherichia albertii/Komagataeibacter hansenii/Escherichia sp. 1_1_43/Escherichia sp. 4_1_40B/Escherichia coli/Escherichia fergusonii/Klebsiella oxytoc…	ref_mOTU_v25_00095	Consistent	0.999	10	10	10	1	NZ_PGLM01000002.1 Escherichia coli strain sc12-96 NODE_2_length_400501_cov_22.5876, whole genome shotgun sequence	NA	Scaffold
Escherichia_coli___GCF_003010335.1	NZ_PGLM01000025.1	WP_106743337.1	100	541	0	0	10888	12510	1	541	5.2e-313	1073.5	NZ_PGLM01000025.1	58772	plasmid.Proteobacteria	IncI2_1_Delta	mcr-1.18	COLISTIN	Escherichia_coli___GCF_003010335.1	NA	Proteobacteria sp. [Escherichia sp. KTE114/Escherichia sp. KTE11/Escherichia sp. KTE31/Escherichia sp. KTE52/Escherichia sp. KTE96/Escherichia sp. KTE159/Escherichia marmotae/Shigella sp. SF-2015/Achromobacter sp. ATCC35328/Shigella sp. PAMC 28760/Escherichia albertii/Komagataeibacter hansenii/Escherichia sp. 1_1_43/Escherichia sp. 4_1_40B/Escherichia coli/Escherichia fergusonii/Klebsiella oxytoc…	ref_mOTU_v25_00095	Consistent	0.999	10	10	10	1	NZ_PGLM01000025.1 Escherichia coli strain sc12-96 NODE_25_length_58772_cov_13.7156, whole genome shotgun sequence	NA	Scaffold
Neisseria_gonorrhoeae___GCF_002080905.1	NZ_NAGT01000029.1	WP_003689187.1	100	544	0	0	3084	1453	1	544	0	1092.4	NZ_NAGT01000029.1	24401	chromosome.Proteobacteria				Neisseria_gonorrhoeae___GCF_002080905.1	485	Neisseria gonorrhoeae	ref_mOTU_v25_01538	Consistent	0.999	10	10	10	1	NZ_NAGT01000029.1 Neisseria gonorrhoeae strain NGSJH16 NODE_27_length_24401_cov_23.4031_ID_53, whole genome shotgun sequence	NA	Contig
Escherichia_coli___GCF_002544665.1	NZ_NMHH01000010.1	CDN84984.1	99.5	562	3	0	145808	144123	1	562	0	1123.2	NZ_NMHH01000010.1	191129	chromosome.Proteobacteria				Escherichia_coli___GCF_002544665.1	NA	Proteobacteria sp. [Escherichia sp. KTE114/Escherichia sp. KTE11/Escherichia sp. KTE31/Escherichia sp. KTE52/Escherichia sp. KTE96/Escherichia sp. KTE159/Escherichia marmotae/Shigella sp. SF-2015/Achromobacter sp. ATCC35328/Shigella sp. PAMC 28760/Escherichia albertii/Komagataeibacter hansenii/Escherichia sp. 1_1_43/Escherichia sp. 4_1_40B/Escherichia coli/Escherichia fergusonii/Klebsiella oxytoc…	ref_mOTU_v25_00095	Consistent	0.999	10	9	9	1	NZ_NMHH01000010.1 Escherichia coli strain MOD1-EC5940 MOD1-EC5940_10_length_191129_cov_32.2895, whole genome shotgun sequence	NA	Contig
Escherichia_coli___GCF_002519205.1	NZ_NONS01000014.1	EFK16301.1	99.5	565	3	0	92561	94255	1	565	0	1120.9	NZ_NONS01000014.1	148427	chromosome.Proteobacteria		blaEC-18	CEPHALOSPORIN	Escherichia_coli___GCF_002519205.1	NA	Proteobacteria sp. [Escherichia sp. KTE114/Escherichia sp. KTE11/Escherichia sp. KTE31/Escherichia sp. KTE52/Escherichia sp. KTE96/Escherichia sp. KTE159/Escherichia marmotae/Shigella sp. SF-2015/Achromobacter sp. ATCC35328/Shigella sp. PAMC 28760/Escherichia albertii/Komagataeibacter hansenii/Escherichia sp. 1_1_43/Escherichia sp. 4_1_40B/Escherichia coli/Escherichia fergusonii/Klebsiella oxytoc…	ref_mOTU_v25_00095	Consistent	0.999	10	10	10	1	NZ_NONS01000014.1 Escherichia coli strain MOD1-EC6953 MOD1-EC6953_14_length_148427_cov_63.9568, whole genome shotgun sequence	NA	Contig
Vibrio_parahaemolyticus_S094___GCF_000490465.1	NZ_AWKB01000016.1	WP_005477155.1	100	551	0	0	16981	18633	1	551	0	1075.1	NZ_AWKB01000016.1	47162	chromosome.Proteobacteria				Vibrio_parahaemolyticus_S094___GCF_000490465.1	670	Vibrio parahaemolyticus [Vibrio sp. S457-15/Vibrio sp. S512-13/Vibrio sp. SALL6/Vibrio sp. OULL4/Vibrio parahaemolyticus]	ref_mOTU_v25_00028	Consistent	0.999	10	10	9	0.9	NZ_AWKB01000016.1 Vibrio parahaemolyticus S094 Contig16, whole genome shotgun sequence	NA	Contig
Pseudomonas_viridiflava___GCF_900585445.1	NZ_UTTJ01000040.1	WP_069143935.1	100	546	0	0	382721	381084	1	546	0	1092.8	NZ_UTTJ01000040.1	536948	chromosome.Proteobacteria				Pseudomonas_viridiflava___GCF_900585445.1	NA	Pseudomonas marginalis/viridiflava [Pseudomonas syringae group genomosp. 3/Pseudomonas marginalis/Pseudomonas viridiflava]	ref_mOTU_v25_01202	Consistent	0.999	10	10	10	1	NZ_UTTJ01000040.1 Pseudomonas viridiflava isolate p22.C8, whole genome shotgun sequence	NA	Contig
Pseudomonas_aeruginosa___GCF_003631895.1	NZ_QZZY01000041.1	RMS53751.1	99.6	563	2	0	135323	133635	1	563	0	1099.3	NZ_QZZY01000041.1	204587	chromosome.Proteobacteria				Pseudomonas_aeruginosa___GCF_003631895.1	NA	Pseudomonas sp. [Pseudomonas sp. P179/Pseudomonas sp. YS-1p/Pseudomonas sp. HMSC11A05/Pseudomonas sp. HMSC16B01/Pseudomonas sp. HMSC05H02/Pseudomonas sp. HMSC060G01/Pseudomonas sp. HMSC060F12/Pseudomonas sp. HMSC057H01/Pseudomonas sp. HMSC061A10/Pseudomonas sp. HMSC071F02/Pseudomonas sp. HMSC070B12/Pseudomonas sp. HMSC058B07/Pseudomonas sp. HMSC058C05/Pseudomonas sp. HMSC072F09/Pseudomonas sp. HM…	ref_mOTU_v25_00201	Consistent	0.999	10	10	10	1	NZ_QZZY01000041.1 Pseudomonas aeruginosa strain HUM-277 NODE_6_length_204587_cov_22.6893_ID_11, whole genome shotgun sequence	NA	Contig
Pseudomonas_aeruginosa___GCF_003631895.1	NZ_QZZY01000048.1	WP_034075934.1	100	567	0	0	27820	29520	1	567	0	1126.7	NZ_QZZY01000048.1	44338	chromosome.Proteobacteria				Pseudomonas_aeruginosa___GCF_003631895.1	NA	Pseudomonas sp. [Pseudomonas sp. P179/Pseudomonas sp. YS-1p/Pseudomonas sp. HMSC11A05/Pseudomonas sp. HMSC16B01/Pseudomonas sp. HMSC05H02/Pseudomonas sp. HMSC060G01/Pseudomonas sp. HMSC060F12/Pseudomonas sp. HMSC057H01/Pseudomonas sp. HMSC061A10/Pseudomonas sp. HMSC071F02/Pseudomonas sp. HMSC070B12/Pseudomonas sp. HMSC058B07/Pseudomonas sp. HMSC058C05/Pseudomonas sp. HMSC072F09/Pseudomonas sp. HM…	ref_mOTU_v25_00201	Consistent	0.999	10	10	10	1	NZ_QZZY01000048.1 Pseudomonas aeruginosa strain HUM-277 NODE_44_length_44338_cov_17.9433_ID_87, whole genome shotgun sequence	NA	Contig
Salmonella_enterica___GCF_002507745.1	NZ_NPLJ01000009.1	WP_000919290.1	100	547	0	0	137838	136198	1	547	0	1103.2	NZ_NPLJ01000009.1	198543	chromosome.Proteobacteria				Salmonella_enterica___GCF_002507745.1	NA	Salmonella enterica/bongori	ref_mOTU_v25_00099	Consistent	0.999	10	10	10	1	NZ_NPLJ01000009.1 Salmonella enterica strain CFSAN060808 CFSAN060808_9, whole genome shotgun sequence	NA	Contig
Xanthomonas_oryzae_pv_oryzae___GCF_003296465.1	NZ_QNLG01000426.1	AEQ95470.1	98.6	585	8	0	18105	16351	1	585	0	1170.2	NZ_QNLG01000426.1	46802	chromosome.Proteobacteria				Xanthomonas_oryzae_pv_oryzae___GCF_003296465.1	347	Xanthomonas oryzae	ref_mOTU_v25_01733	Consistent	0.999	10	9	9	1	NZ_QNLG01000426.1 Xanthomonas oryzae pv. oryzae strain JL12 scaffold425, whole genome shotgun sequence	NA	Scaffold
Vibrio_campbellii_CAIM_519_NBRC_15631___GCF_000400345.1	NZ_BAOF01000035.1	WP_005535277.1	100	550	0	0	15282	16931	1	550	0	1093.2	NZ_BAOF01000035.1	52388	chromosome.Proteobacteria				Vibrio_campbellii_CAIM_519_NBRC_15631___GCF_000400345.1	NA	Vibrio sp. [Vibrio sp. JCM 19052/Vibrio sp. JCM 19064/Vibrio hyugaensis/Vibrio sp. L85/Vibrio rotiferianus/Vibrio harveyi/Vibrio campbellii/Vibrio owensii/Vibrio jasicida/Vibrio sp. HENC-03]	ref_mOTU_v25_00027	Consistent	0.999	11	9	9	1	NZ_BAOF01000035.1 Vibrio campbellii CAIM 519 = NBRC 15631, whole genome shotgun sequence	NA	Scaffold
Salmonella_enterica_subsp_enterica_serovar_Typhimurium___GCF_001955295.1	NZ_MOCP01000006.1	WP_000919289.1	100	547	0	0	46234	44594	1	547	0	1103.6	NZ_MOCP01000006.1	69550	chromosome.Proteobacteria				Salmonella_enterica_subsp_enterica_serovar_Typhimurium___GCF_001955295.1	NA	Salmonella enterica/bongori	ref_mOTU_v25_00099	Consistent	0.999	10	10	10	1	NZ_MOCP01000006.1 Salmonella enterica subsp. enterica serovar Typhimurium strain R8_9801_R1 NODE_24_length_69550_cov_1.98916_ID_47, whole genome shotgun sequence	NA	Contig
Acinetobacter_baumannii_BJAB07104___GCF_000419385.1	NC_021726.1	WP_020752370.1	100	548	0	0	1278824	1280467	1	548	0	1090.9	NC_021726.1	3951920	chromosome.Proteobacteria		ant(3'')-IIa,sul2,tet(B),aph(6)-Id,aph(3'')-Ib,blaOXA-23,blaOXA-66,blaADC-30	SPECTINOMYCIN;STREPTOMYCIN,SULFONAMIDE,TETRACYCLINE,STREPTOMYCIN,STREPTOMYCIN,CARBAPENEM,CARBAPENEM,CEPHALOSPORIN	Acinetobacter_baumannii_BJAB07104___GCF_000419385.1	NA	Bacteria sp. [Acinetobacter nosocomialis/Staphylococcus aureus/Acinetobacter baumannii/Acinetobacter calcoaceticus]	ref_mOTU_v25_00259	Consistent	0.999	10	10	10	1	NC_021726.1 Acinetobacter baumannii BJAB07104, complete sequence	NA	Complete Genome
Pseudomonas_aeruginosa___GCF_000794185.1	NZ_JTVE01000007.1	EZP12657.1	99.6	569	2	0	279122	277416	1	569	0	1124.8	NZ_JTVE01000007.1	284053	chromosome.Proteobacteria				Pseudomonas_aeruginosa___GCF_000794185.1	NA	Pseudomonas sp. [Pseudomonas sp. P179/Pseudomonas sp. YS-1p/Pseudomonas sp. HMSC11A05/Pseudomonas sp. HMSC16B01/Pseudomonas sp. HMSC05H02/Pseudomonas sp. HMSC060G01/Pseudomonas sp. HMSC060F12/Pseudomonas sp. HMSC057H01/Pseudomonas sp. HMSC061A10/Pseudomonas sp. HMSC071F02/Pseudomonas sp. HMSC070B12/Pseudomonas sp. HMSC058B07/Pseudomonas sp. HMSC058C05/Pseudomonas sp. HMSC072F09/Pseudomonas sp. HM…	ref_mOTU_v25_00201	Consistent	0.999	10	9	9	1	NZ_JTVE01000007.1 Pseudomonas aeruginosa strain AZPAE14830 AZPAE14830_contig_7, whole genome shotgun sequence	NA	Scaffold
Pseudomonas_aeruginosa___GCF_000794185.1	NZ_JTVE01000016.1	RMS53751.1	99.6	563	2	0	101626	99938	1	563	0	1099	NZ_JTVE01000016.1	169479	chromosome.Proteobacteria				Pseudomonas_aeruginosa___GCF_000794185.1	NA	Pseudomonas sp. [Pseudomonas sp. P179/Pseudomonas sp. YS-1p/Pseudomonas sp. HMSC11A05/Pseudomonas sp. HMSC16B01/Pseudomonas sp. HMSC05H02/Pseudomonas sp. HMSC060G01/Pseudomonas sp. HMSC060F12/Pseudomonas sp. HMSC057H01/Pseudomonas sp. HMSC061A10/Pseudomonas sp. HMSC071F02/Pseudomonas sp. HMSC070B12/Pseudomonas sp. HMSC058B07/Pseudomonas sp. HMSC058C05/Pseudomonas sp. HMSC072F09/Pseudomonas sp. HM…	ref_mOTU_v25_00201	Consistent	0.999	10	9	9	1	NZ_JTVE01000016.1 Pseudomonas aeruginosa strain AZPAE14830 AZPAE14830_contig_16, whole genome shotgun sequence	NA	Scaffold
Klebsiella_pneumoniae___GCF_900501615.1	NZ_UIUZ01000008.1	WP_064114526.1	100	546	0	0	222460	224097	1	546	0	1100.5	NZ_UIUZ01000008.1	245515	chromosome.Proteobacteria		blaTEM-1,blaCTX-M-3	BETA-LACTAM,CEPHALOSPORIN	Klebsiella_pneumoniae___GCF_900501615.1	NA	Enterobacterales sp. [Klebsiella sp. D5A/Klebsiella sp. KTE92/Klebsiella sp. 10982/Klebsiella variicola CAG:634/Klebsiella quasipneumoniae/Klebsiella sp. NFIX54/Klebsiella sp. NFIX44/Klebsiella sp. NFIX43/Klebsiella sp. NFIX42/Klebsiella sp. NFIX41/Klebsiella sp. NFIX40/Klebsiella sp. NFIX38/Klebsiella sp. NFIX37/Klebsiella sp. NFIX36/Klebsiella sp. NFIX35/Klebsiella sp. NFIX34/Klebsiella sp. NFI…	ref_mOTU_v25_00085	Consistent	0.999	10	10	10	1	NZ_UIUZ01000008.1 Klebsiella pneumoniae strain EuSCAPE_GR160, whole genome shotgun sequence	NA	Contig
Salmonella_enterica_subsp_enterica_serovar_Typhi___GCF_001104565.1	NZ_CJBK01000006.1	WP_000919286.1	100	547	0	0	104579	106219	1	547	0	1103.2	NZ_CJBK01000006.1	223183	unclassified.Proteobacteria				Salmonella_enterica_subsp_enterica_serovar_Typhi___GCF_001104565.1	NA	Salmonella enterica/bongori	ref_mOTU_v25_00099	Consistent	0.999	10	10	10	1	NZ_CJBK01000006.1 Salmonella enterica subsp. enterica serovar Typhi strain MDUST109, whole genome shotgun sequence	NA	Scaffold
Neisseria_meningitidis___GCF_001349215.1	NZ_CHAT01000038.1	WP_002216735.1	100	544	0	0	3333	1702	1	544	0	1092.8	NZ_CHAT01000038.1	20131	chromosome.Proteobacteria				Neisseria_meningitidis___GCF_001349215.1	487	Neisseria meningitidis [Neisseria sp. HMSC070F02/Neisseria meningitidis]	ref_mOTU_v25_01539	Consistent	0.999	10	10	10	1	NZ_CHAT01000038.1 Neisseria meningitidis strain NM1938, whole genome shotgun sequence	NA	Contig
Franconibacter_pulveris_LMG_24059___GCF_000463135.2	NZ_AWFY01000062.1	WP_029591717.1	100	545	0	0	310537	308903	1	545	0	1086.6	NZ_AWFY01000062.1	322373	chromosome.Proteobacteria				Franconibacter_pulveris_LMG_24059___GCF_000463135.2	435910	Franconibacter pulveris	ref_mOTU_v25_00058	Consistent	0.999	10	9	9	1	NZ_AWFY01000062.1 Franconibacter pulveris LMG 24059 strain LMG24059 contig142, whole genome shotgun sequence	NA	Scaffold
Klebsiella_pneumoniae_UCI_22___GCF_000566925.1	NZ_KK036637.1	AGT25176.1	99.8	549	1	0	3168312	3169958	1	549	0	1102.4	NZ_KK036637.1	4113624	chromosome.Proteobacteria		oqxB,oqxA,blaSHV-12	PHENICOL;QUINOLONE,PHENICOL;QUINOLONE,CEPHALOSPORIN	Klebsiella_pneumoniae_UCI_22___GCF_000566925.1	NA	Enterobacterales sp. [Klebsiella sp. D5A/Klebsiella sp. KTE92/Klebsiella sp. 10982/Klebsiella variicola CAG:634/Klebsiella quasipneumoniae/Klebsiella sp. NFIX54/Klebsiella sp. NFIX44/Klebsiella sp. NFIX43/Klebsiella sp. NFIX42/Klebsiella sp. NFIX41/Klebsiella sp. NFIX40/Klebsiella sp. NFIX38/Klebsiella sp. NFIX37/Klebsiella sp. NFIX36/Klebsiella sp. NFIX35/Klebsiella sp. NFIX34/Klebsiella sp. NFI…	ref_mOTU_v25_00085	Consistent	0.999	10	10	10	1	NZ_KK036637.1 Klebsiella pneumoniae UCI 22 adjbl-supercont1.1, whole genome shotgun sequence	NA	Scaffold
Serratia_marcescens___GCF_000739215.1	NZ_JPWM01000001.1	WP_033648178.1	100	545	0	0	1421701	1420067	1	545	0	1105.1	NZ_JPWM01000001.1	3114172	chromosome.Proteobacteria		oqxB9,blaSRT	PHENICOL;QUINOLONE,CEPHALOSPORIN	Serratia_marcescens___GCF_000739215.1	NA	Enterobacterales sp. [Serratia sp. S119/Serratia sp. ISTD04/Serratia sp. FS14/Serratia sp. HMSC15F11/Serratia sp. YD25/Serratia sp. 2880STDY5682894/Serratia sp. 2880STDY5682895/Serratia ureilytica/Serratia nematodiphila/Serratia sp. SCBI/Klebsiella oxytoca/Serratia marcescens/Shigella boydii/Shigella sonnei]	ref_mOTU_v25_00830	Consistent	0.999	10	9	9	1	NZ_JPWM01000001.1 Serratia marcescens strain NGS-ED-1015 Contig_1, whole genome shotgun sequence	NA	Contig
Xanthomonas_sp_CFBP_7912___GCF_002940185.1	NZ_MDSN01000010.1	WP_104580984.1	100	553	0	0	17030	15372	1	553	0	1120.9	NZ_MDSN01000010.1	179564	chromosome.Proteobacteria				Xanthomonas_sp_CFBP_7912___GCF_002940185.1	1885674	Xanthomonas cannabis	ref_mOTU_v25_01740	Consistent	0.99	10	6	6	1	NZ_MDSN01000010.1 Xanthomonas sp. CFBP 7912 XspCFBP791210, whole genome shotgun sequence	NA	Contig
Pseudomonas_aeruginosa___GCF_900145965.1	NZ_FRNU01000075.1	RMS53751.1	99.5	563	3	0	23779	22091	1	563	0	1096.6	NZ_FRNU01000075.1	50901	chromosome.Proteobacteria				Pseudomonas_aeruginosa___GCF_900145965.1	NA	Pseudomonas sp. [Pseudomonas sp. P179/Pseudomonas sp. YS-1p/Pseudomonas sp. HMSC11A05/Pseudomonas sp. HMSC16B01/Pseudomonas sp. HMSC05H02/Pseudomonas sp. HMSC060G01/Pseudomonas sp. HMSC060F12/Pseudomonas sp. HMSC057H01/Pseudomonas sp. HMSC061A10/Pseudomonas sp. HMSC071F02/Pseudomonas sp. HMSC070B12/Pseudomonas sp. HMSC058B07/Pseudomonas sp. HMSC058C05/Pseudomonas sp. HMSC072F09/Pseudomonas sp. HM…	ref_mOTU_v25_00201	Consistent	0.999	10	10	10	1	NZ_FRNU01000075.1 Pseudomonas aeruginosa isolate 266, whole genome shotgun sequence	NA	Contig
Pseudomonas_aeruginosa___GCF_900145965.1	NZ_FRNU01000155.1	VFT64192.1	99.6	569	2	0	75283	76989	1	569	0	1125.2	NZ_FRNU01000155.1	91775	chromosome.Proteobacteria				Pseudomonas_aeruginosa___GCF_900145965.1	NA	Pseudomonas sp. [Pseudomonas sp. P179/Pseudomonas sp. YS-1p/Pseudomonas sp. HMSC11A05/Pseudomonas sp. HMSC16B01/Pseudomonas sp. HMSC05H02/Pseudomonas sp. HMSC060G01/Pseudomonas sp. HMSC060F12/Pseudomonas sp. HMSC057H01/Pseudomonas sp. HMSC061A10/Pseudomonas sp. HMSC071F02/Pseudomonas sp. HMSC070B12/Pseudomonas sp. HMSC058B07/Pseudomonas sp. HMSC058C05/Pseudomonas sp. HMSC072F09/Pseudomonas sp. HM…	ref_mOTU_v25_00201	Consistent	0.999	10	10	10	1	NZ_FRNU01000155.1 Pseudomonas aeruginosa isolate 266, whole genome shotgun sequence	NA	Contig
Acinetobacter_baumannii___GCF_003595925.1	NZ_QXPF01000250.1	WP_002015859.1	100	549	0	0	1755	3401	1	549	0	1091.6	NZ_QXPF01000250.1	11411	chromosome.Proteobacteria				Acinetobacter_baumannii___GCF_003595925.1	NA	Bacteria sp. [Acinetobacter nosocomialis/Staphylococcus aureus/Acinetobacter baumannii/Acinetobacter calcoaceticus]	ref_mOTU_v25_00259	Consistent	0.999	10	10	10	1	NZ_QXPF01000250.1 Acinetobacter baumannii strain MC34, whole genome shotgun sequence	NA	Scaffold
Escherichia_coli___GCF_004568805.1	NZ_RZBL01000017.1	CDN84984.1	99.8	562	1	0	78131	76446	1	562	0	1125.5	NZ_RZBL01000017.1	116499	chromosome.Proteobacteria				Escherichia_coli___GCF_004568805.1	NA	Proteobacteria sp. [Escherichia sp. KTE114/Escherichia sp. KTE11/Escherichia sp. KTE31/Escherichia sp. KTE52/Escherichia sp. KTE96/Escherichia sp. KTE159/Escherichia marmotae/Shigella sp. SF-2015/Achromobacter sp. ATCC35328/Shigella sp. PAMC 28760/Escherichia albertii/Komagataeibacter hansenii/Escherichia sp. 1_1_43/Escherichia sp. 4_1_40B/Escherichia coli/Escherichia fergusonii/Klebsiella oxytoc…	ref_mOTU_v25_00095	Consistent	0.999	10	10	10	1	NZ_RZBL01000017.1 Escherichia coli strain URMC_141 NODE_17_length_116499_cov_17.625202, whole genome shotgun sequence	NA	Contig
Enterobacter_sp_GER_MD16_1505_Eko_090___GCF_003331015.1	NZ_PUQF01000003.1	WP_032674626.1	100	541	0	0	155160	156782	1	541	0	1097.8	NZ_PUQF01000003.1	311582	chromosome.Proteobacteria		oqxB20,oqxA10	PHENICOL;QUINOLONE,PHENICOL;QUINOLONE	Enterobacter_sp_GER_MD16_1505_Eko_090___GCF_003331015.1	NA	Bacteria sp. [Enterobacter sp. SENG-6/Enterobacter sp. MGH 1/Enterobacter sp. MGH 3/Enterobacter sp. MGH 6/Enterobacter sp. MGH 7/Enterobacter sp. MGH 10/Enterobacter sp. MGH 14/Enterobacter sp. MGH 15/Enterobacter sp. MGH 22/Enterobacter sp. MGH 23/Enterobacter sp. MGH 24/Enterobacter sp. MGH 25/Enterobacter sp. MGH 33/Enterobacter sp. MGH 37/Enterobacter sp. MGH 38/Enterobacter sp. BWH 37/Enter…	ref_mOTU_v25_00077	Consistent	0.999	10	10	10	1	NZ_PUQF01000003.1 Enterobacter sp. GER_MD16_1505_Eko_090 ENKO-BIM090-S16-VE-DEU-2015-033-PK_S26_80, whole genome shotgun sequence	NA	Contig
Enterobacter_sp_GER_MD16_1505_Eko_090___GCF_003331015.1	NZ_PUQF01000038.1	WP_023332837.1	100	539	0	0	4619	6235	1	539	0	1087	NZ_PUQF01000038.1	8416	plasmid.Proteobacteria		mcr-10.1	COLISTIN	Enterobacter_sp_GER_MD16_1505_Eko_090___GCF_003331015.1	NA	Bacteria sp. [Enterobacter sp. SENG-6/Enterobacter sp. MGH 1/Enterobacter sp. MGH 3/Enterobacter sp. MGH 6/Enterobacter sp. MGH 7/Enterobacter sp. MGH 10/Enterobacter sp. MGH 14/Enterobacter sp. MGH 15/Enterobacter sp. MGH 22/Enterobacter sp. MGH 23/Enterobacter sp. MGH 24/Enterobacter sp. MGH 25/Enterobacter sp. MGH 33/Enterobacter sp. MGH 37/Enterobacter sp. MGH 38/Enterobacter sp. BWH 37/Enter…	ref_mOTU_v25_00077	Consistent	0.999	10	10	10	1	NZ_PUQF01000038.1 Enterobacter sp. GER_MD16_1505_Eko_090 ENKO-BIM090-S16-VE-DEU-2015-033-PK_S26_115, whole genome shotgun sequence	NA	Contig
Cronobacter_sakazakii___GCF_002977245.1	NZ_NRKU01000001.1	WP_105622129.1	100	542	0	0	519355	517730	1	542	0	1103.2	NZ_NRKU01000001.1	1742689	chromosome.Proteobacteria		blaCSA-1,fos-Crono	CEPHALOTHIN,FOSFOMYCIN	Cronobacter_sakazakii___GCF_002977245.1	NA	Cronobacter sp. [Cronobacter sakazakii/Cronobacter turicensis/Cronobacter malonaticus/Cronobacter universalis]	ref_mOTU_v25_00060	Consistent	0.999	10	10	10	1	NZ_NRKU01000001.1 Cronobacter sakazakii strain cro814W1 contig1, whole genome shotgun sequence	NA	Scaffold
Pseudomonas_aeruginosa___GCF_001373635.1	NZ_CTDC01000027.1	RMS53751.1	99.6	563	2	0	69084	70772	1	563	0	1099	NZ_CTDC01000027.1	92783	chromosome.Proteobacteria				Pseudomonas_aeruginosa___GCF_001373635.1	NA	Pseudomonas sp. [Pseudomonas sp. P179/Pseudomonas sp. YS-1p/Pseudomonas sp. HMSC11A05/Pseudomonas sp. HMSC16B01/Pseudomonas sp. HMSC05H02/Pseudomonas sp. HMSC060G01/Pseudomonas sp. HMSC060F12/Pseudomonas sp. HMSC057H01/Pseudomonas sp. HMSC061A10/Pseudomonas sp. HMSC071F02/Pseudomonas sp. HMSC070B12/Pseudomonas sp. HMSC058B07/Pseudomonas sp. HMSC058C05/Pseudomonas sp. HMSC072F09/Pseudomonas sp. HM…	ref_mOTU_v25_00201	Consistent	0.999	10	10	10	1	NZ_CTDC01000027.1 Pseudomonas aeruginosa isolate RW27, whole genome shotgun sequence	NA	Contig
Pseudomonas_aeruginosa___GCF_001373635.1	NZ_CTDC01000040.1	WP_003139773.1	100	567	0	0	80226	81926	1	567	0	1125.9	NZ_CTDC01000040.1	96726	chromosome.Proteobacteria				Pseudomonas_aeruginosa___GCF_001373635.1	NA	Pseudomonas sp. [Pseudomonas sp. P179/Pseudomonas sp. YS-1p/Pseudomonas sp. HMSC11A05/Pseudomonas sp. HMSC16B01/Pseudomonas sp. HMSC05H02/Pseudomonas sp. HMSC060G01/Pseudomonas sp. HMSC060F12/Pseudomonas sp. HMSC057H01/Pseudomonas sp. HMSC061A10/Pseudomonas sp. HMSC071F02/Pseudomonas sp. HMSC070B12/Pseudomonas sp. HMSC058B07/Pseudomonas sp. HMSC058C05/Pseudomonas sp. HMSC072F09/Pseudomonas sp. HM…	ref_mOTU_v25_00201	Consistent	0.999	10	10	10	1	NZ_CTDC01000040.1 Pseudomonas aeruginosa isolate RW27, whole genome shotgun sequence	NA	Contig
Enterobacter_hormaechei___GCF_001475805.1	NZ_LDQF01000012.1	KLW60240.1	99.8	594	1	0	43501	41720	1	594	0	1208.4	NZ_LDQF01000012.1	182387	chromosome.Proteobacteria				Enterobacter_hormaechei___GCF_001475805.1	NA	Bacteria sp. [Enterobacter sp. SENG-6/Enterobacter sp. MGH 1/Enterobacter sp. MGH 3/Enterobacter sp. MGH 6/Enterobacter sp. MGH 7/Enterobacter sp. MGH 10/Enterobacter sp. MGH 14/Enterobacter sp. MGH 15/Enterobacter sp. MGH 22/Enterobacter sp. MGH 23/Enterobacter sp. MGH 24/Enterobacter sp. MGH 25/Enterobacter sp. MGH 33/Enterobacter sp. MGH 37/Enterobacter sp. MGH 38/Enterobacter sp. BWH 37/Enter…	ref_mOTU_v25_00077	Consistent	0.999	10	10	10	1	NZ_LDQF01000012.1 Enterobacter hormaechei strain NS7 contig_12, whole genome shotgun sequence	NA	Contig
Shigella_sonnei___GCF_001255275.1	NZ_CXEB01000038.1	EFK16301.1	98.9	565	6	0	23983	22289	1	565	0	1116.3	NZ_CXEB01000038.1	32608	chromosome.Proteobacteria				Shigella_sonnei___GCF_001255275.1	NA	Proteobacteria sp. [Escherichia sp. KTE114/Escherichia sp. KTE11/Escherichia sp. KTE31/Escherichia sp. KTE52/Escherichia sp. KTE96/Escherichia sp. KTE159/Escherichia marmotae/Shigella sp. SF-2015/Achromobacter sp. ATCC35328/Shigella sp. PAMC 28760/Escherichia albertii/Komagataeibacter hansenii/Escherichia sp. 1_1_43/Escherichia sp. 4_1_40B/Escherichia coli/Escherichia fergusonii/Klebsiella oxytoc…	ref_mOTU_v25_00095	Consistent	0.999	10	10	10	1	NZ_CXEB01000038.1 Shigella sonnei strain 19910761_1361368, whole genome shotgun sequence	NA	Scaffold
Escherichia_coli___GCF_003982175.1	NZ_PNUC01000012.1	EFK16301.1	99.5	565	3	0	117083	115389	1	565	0	1120.9	NZ_PNUC01000012.1	154739	chromosome.Proteobacteria				Escherichia_coli___GCF_003982175.1	NA	Proteobacteria sp. [Escherichia sp. KTE114/Escherichia sp. KTE11/Escherichia sp. KTE31/Escherichia sp. KTE52/Escherichia sp. KTE96/Escherichia sp. KTE159/Escherichia marmotae/Shigella sp. SF-2015/Achromobacter sp. ATCC35328/Shigella sp. PAMC 28760/Escherichia albertii/Komagataeibacter hansenii/Escherichia sp. 1_1_43/Escherichia sp. 4_1_40B/Escherichia coli/Escherichia fergusonii/Klebsiella oxytoc…	ref_mOTU_v25_00095	Consistent	0.999	10	10	10	1	NZ_PNUC01000012.1 Escherichia coli strain 402007 402007_12, whole genome shotgun sequence	NA	Contig
Salmonella_enterica_subsp_enterica_serovar_Indiana___GCF_004360715.1	NZ_SJQR01000035.1	WP_023227451.1	100	547	0	0	11764	10124	1	547	0	1103.6	NZ_SJQR01000035.1	36376	chromosome.Proteobacteria				Salmonella_enterica_subsp_enterica_serovar_Indiana___GCF_004360715.1	NA	Salmonella enterica/bongori	ref_mOTU_v25_00099	Consistent	0.999	10	10	10	1	NZ_SJQR01000035.1 Salmonella enterica subsp. enterica serovar Indiana strain CH10 Scaffold34_1, whole genome shotgun sequence	NA	Contig
Escherichia_coli___GCF_002971875.1	NZ_JZOB01000015.1	EFK16301.1	99.5	565	3	0	116985	115291	1	565	0	1120.9	NZ_JZOB01000015.1	154793	chromosome.Proteobacteria				Escherichia_coli___GCF_002971875.1	NA	Proteobacteria sp. [Escherichia sp. KTE114/Escherichia sp. KTE11/Escherichia sp. KTE31/Escherichia sp. KTE52/Escherichia sp. KTE96/Escherichia sp. KTE159/Escherichia marmotae/Shigella sp. SF-2015/Achromobacter sp. ATCC35328/Shigella sp. PAMC 28760/Escherichia albertii/Komagataeibacter hansenii/Escherichia sp. 1_1_43/Escherichia sp. 4_1_40B/Escherichia coli/Escherichia fergusonii/Klebsiella oxytoc…	ref_mOTU_v25_00095	Consistent	0.999	10	10	10	1	NZ_JZOB01000015.1 Escherichia coli strain HT2012001 NODE_18_length_154719_cov_32.287914, whole genome shotgun sequence	NA	Scaffold
Escherichia_coli___GCF_004100185.1	NZ_SCGH01000010.1	EFK18136.1	99.1	565	5	0	2369	4063	1	565	0	1118.2	NZ_SCGH01000010.1	121537	chromosome.Proteobacteria				Escherichia_coli___GCF_004100185.1	NA	Proteobacteria sp. [Escherichia sp. KTE114/Escherichia sp. KTE11/Escherichia sp. KTE31/Escherichia sp. KTE52/Escherichia sp. KTE96/Escherichia sp. KTE159/Escherichia marmotae/Shigella sp. SF-2015/Achromobacter sp. ATCC35328/Shigella sp. PAMC 28760/Escherichia albertii/Komagataeibacter hansenii/Escherichia sp. 1_1_43/Escherichia sp. 4_1_40B/Escherichia coli/Escherichia fergusonii/Klebsiella oxytoc…	ref_mOTU_v25_00095	Consistent	0.999	10	10	10	1	NZ_SCGH01000010.1 Escherichia coli strain EC231 NODE_10_length_121537_cov_11.5746, whole genome shotgun sequence	NA	Contig
Escherichia_coli___GCF_002075205.1	NZ_JZXE01000004.1	EFJ59416.1	99.1	565	5	0	192510	194204	1	565	0	1122.8	NZ_JZXE01000004.1	324992	chromosome.Proteobacteria		blaEC-5	CEPHALOSPORIN	Escherichia_coli___GCF_002075205.1	NA	Proteobacteria sp. [Escherichia sp. KTE114/Escherichia sp. KTE11/Escherichia sp. KTE31/Escherichia sp. KTE52/Escherichia sp. KTE96/Escherichia sp. KTE159/Escherichia marmotae/Shigella sp. SF-2015/Achromobacter sp. ATCC35328/Shigella sp. PAMC 28760/Escherichia albertii/Komagataeibacter hansenii/Escherichia sp. 1_1_43/Escherichia sp. 4_1_40B/Escherichia coli/Escherichia fergusonii/Klebsiella oxytoc…	ref_mOTU_v25_00095	Consistent	0.999	10	10	10	1	NZ_JZXE01000004.1 Escherichia coli strain 102549 102549_4, whole genome shotgun sequence	NA	Contig
Escherichia_coli_C166_11___GCF_000446265.2	NZ_AICF01000407.1	EFK16301.1	99.5	565	3	0	27134	28828	1	565	0	1120.9	NZ_AICF01000407.1	97494	chromosome.Proteobacteria				Escherichia_coli_C166_11___GCF_000446265.2	NA	Proteobacteria sp. [Escherichia sp. KTE114/Escherichia sp. KTE11/Escherichia sp. KTE31/Escherichia sp. KTE52/Escherichia sp. KTE96/Escherichia sp. KTE159/Escherichia marmotae/Shigella sp. SF-2015/Achromobacter sp. ATCC35328/Shigella sp. PAMC 28760/Escherichia albertii/Komagataeibacter hansenii/Escherichia sp. 1_1_43/Escherichia sp. 4_1_40B/Escherichia coli/Escherichia fergusonii/Klebsiella oxytoc…	ref_mOTU_v25_00095	Consistent	0.999	10	10	10	1	NZ_AICF01000407.1 Escherichia coli C166_11 strain C1214_90 C166_11_408, whole genome shotgun sequence	NA	Contig
Rhizobiales_bacterium___GCF_900468975.1	NZ_UBVN01000031.1	WP_112278076.1	99.8	555	1	0	46608	44944	1	555	0	1114.4	NZ_UBVN01000031.1	84416	chromosome.Proteobacteria				Rhizobiales_bacterium___GCF_900468975.1	358	Agrobacterium tumefaciens [Agrobacterium sp. 224MFTsu3.1/Agrobacterium sp. UNC420CL41Cvi/Agrobacterium tumefaciens]	ref_mOTU_v25_01394	Consistent	0.999	10	10	10	1	NZ_UBVN01000031.1 Rhizobiales bacterium isolate AFS042059, whole genome shotgun sequence	NA	Scaffold
Salmonella_enterica_subsp_enterica_serovar_Enteritidis___GCF_002037985.1	NZ_MZOH01000001.1	WP_000919304.1	100	547	0	0	121575	119935	1	547	0	1104.7	NZ_MZOH01000001.1	305551	chromosome.Proteobacteria				Salmonella_enterica_subsp_enterica_serovar_Enteritidis___GCF_002037985.1	NA	Salmonella enterica/bongori	ref_mOTU_v25_00099	Consistent	0.999	10	10	10	1	NZ_MZOH01000001.1 Salmonella enterica subsp. enterica serovar Enteritidis strain CFSAN057634 CFSAN057634_contig_1, whole genome shotgun sequence	NA	Scaffold
Klebsiella_pneumoniae___GCF_900513445.1	NZ_UKOQ01000006.1	AGT25176.1	99.8	549	1	0	247189	245543	1	549	0	1102.4	NZ_UKOQ01000006.1	328961	chromosome.Proteobacteria				Klebsiella_pneumoniae___GCF_900513445.1	NA	Enterobacterales sp. [Klebsiella sp. D5A/Klebsiella sp. KTE92/Klebsiella sp. 10982/Klebsiella variicola CAG:634/Klebsiella quasipneumoniae/Klebsiella sp. NFIX54/Klebsiella sp. NFIX44/Klebsiella sp. NFIX43/Klebsiella sp. NFIX42/Klebsiella sp. NFIX41/Klebsiella sp. NFIX40/Klebsiella sp. NFIX38/Klebsiella sp. NFIX37/Klebsiella sp. NFIX36/Klebsiella sp. NFIX35/Klebsiella sp. NFIX34/Klebsiella sp. NFI…	ref_mOTU_v25_00085	Consistent	0.999	10	10	10	1	NZ_UKOQ01000006.1 Klebsiella pneumoniae strain EuSCAPE_IL048, whole genome shotgun sequence	NA	Contig
Serratia_marcescens___GCF_001538885.1	NZ_FCJN01000001.1	WP_060420837.1	100	545	0	0	422921	421287	1	545	0	1104.7	NZ_FCJN01000001.1	1247936	chromosome.Proteobacteria		oqxB9,blaSRT	PHENICOL;QUINOLONE,CEPHALOSPORIN	Serratia_marcescens___GCF_001538885.1	NA	Enterobacterales sp. [Serratia sp. S119/Serratia sp. ISTD04/Serratia sp. FS14/Serratia sp. HMSC15F11/Serratia sp. YD25/Serratia sp. 2880STDY5682894/Serratia sp. 2880STDY5682895/Serratia ureilytica/Serratia nematodiphila/Serratia sp. SCBI/Klebsiella oxytoca/Serratia marcescens/Shigella boydii/Shigella sonnei]	ref_mOTU_v25_00830	Consistent	0.999	10	10	10	1	NZ_FCJN01000001.1 Serratia marcescens strain 2880STDY5682931, whole genome shotgun sequence	NA	Scaffold
Pseudomonas_aeruginosa___GCF_004351325.1	NZ_SCYU01000042.1	RMS53751.1	99.5	563	3	0	37917	39605	1	563	0	1097	NZ_SCYU01000042.1	79328	chromosome.Proteobacteria				Pseudomonas_aeruginosa___GCF_004351325.1	NA	Pseudomonas sp. [Pseudomonas sp. P179/Pseudomonas sp. YS-1p/Pseudomonas sp. HMSC11A05/Pseudomonas sp. HMSC16B01/Pseudomonas sp. HMSC05H02/Pseudomonas sp. HMSC060G01/Pseudomonas sp. HMSC060F12/Pseudomonas sp. HMSC057H01/Pseudomonas sp. HMSC061A10/Pseudomonas sp. HMSC071F02/Pseudomonas sp. HMSC070B12/Pseudomonas sp. HMSC058B07/Pseudomonas sp. HMSC058C05/Pseudomonas sp. HMSC072F09/Pseudomonas sp. HM…	ref_mOTU_v25_00201	Consistent	0.999	10	9	9	1	NZ_SCYU01000042.1 Pseudomonas aeruginosa strain 96 scaffold_41, whole genome shotgun sequence	NA	Scaffold
Pseudomonas_aeruginosa___GCF_004351325.1	NZ_SCYU01000252.1	WP_003158953.1	100	567	0	0	5689	3989	1	567	0	1122.1	NZ_SCYU01000252.1	5818	chromosome.Proteobacteria				Pseudomonas_aeruginosa___GCF_004351325.1	NA	Pseudomonas sp. [Pseudomonas sp. P179/Pseudomonas sp. YS-1p/Pseudomonas sp. HMSC11A05/Pseudomonas sp. HMSC16B01/Pseudomonas sp. HMSC05H02/Pseudomonas sp. HMSC060G01/Pseudomonas sp. HMSC060F12/Pseudomonas sp. HMSC057H01/Pseudomonas sp. HMSC061A10/Pseudomonas sp. HMSC071F02/Pseudomonas sp. HMSC070B12/Pseudomonas sp. HMSC058B07/Pseudomonas sp. HMSC058C05/Pseudomonas sp. HMSC072F09/Pseudomonas sp. HM…	ref_mOTU_v25_00201	Consistent	0.999	10	9	9	1	NZ_SCYU01000252.1 Pseudomonas aeruginosa strain 96 scaffold_251, whole genome shotgun sequence	NA	Scaffold
Escherichia_coli___GCF_001520235.1	NZ_LQUF01000023.1	EFK16301.1	99.6	565	2	0	13963	15657	1	565	0	1122.1	NZ_LQUF01000023.1	17443	chromosome.Proteobacteria				Escherichia_coli___GCF_001520235.1	NA	Proteobacteria sp. [Escherichia sp. KTE114/Escherichia sp. KTE11/Escherichia sp. KTE31/Escherichia sp. KTE52/Escherichia sp. KTE96/Escherichia sp. KTE159/Escherichia marmotae/Shigella sp. SF-2015/Achromobacter sp. ATCC35328/Shigella sp. PAMC 28760/Escherichia albertii/Komagataeibacter hansenii/Escherichia sp. 1_1_43/Escherichia sp. 4_1_40B/Escherichia coli/Escherichia fergusonii/Klebsiella oxytoc…	ref_mOTU_v25_00095	Consistent	0.999	8	8	8	1	NZ_LQUF01000023.1 Escherichia coli strain GN02514 GCID_ECOLID_00076_NODE_119.ctg_1, whole genome shotgun sequence	NA	Contig
Aeromonas_veronii___GCF_003265585.1	NZ_NXBY01000002.1	WP_111899655.1	100	538	0	0	42922	44535	1	538	2.7e-312	1073.9	NZ_NXBY01000002.1	300673	chromosome.Proteobacteria				Aeromonas_veronii___GCF_003265585.1	NA	Aeromonas sp. [Aeromonas australiensis/Aeromonas sp. 159/Aeromonas sp. ZOR0001/Aeromonas sp. ANNP30/Aeromonas sp. ANP5/Aeromonas sp. DNP9/Aeromonas sp. YN13HZO-058/Aeromonas fluvialis/Aeromonas veronii/Aeromonas allosaccharophila]	ref_mOTU_v25_00052	Consistent	0.999	10	10	10	1	NZ_NXBY01000002.1 Aeromonas veronii strain ZJ12-3 NODE_2_length_300673_cov_92.539, whole genome shotgun sequence	NA	Scaffold
Aeromonas_veronii___GCF_003265585.1	NZ_NXBY01000003.1	WP_101531736.1	100	541	0	0	206526	204904	1	541	0	1094.3	NZ_NXBY01000003.1	216458	chromosome.Proteobacteria		mcr-3.1,mcr-3.3	COLISTIN,COLISTIN	Aeromonas_veronii___GCF_003265585.1	NA	Aeromonas sp. [Aeromonas australiensis/Aeromonas sp. 159/Aeromonas sp. ZOR0001/Aeromonas sp. ANNP30/Aeromonas sp. ANP5/Aeromonas sp. DNP9/Aeromonas sp. YN13HZO-058/Aeromonas fluvialis/Aeromonas veronii/Aeromonas allosaccharophila]	ref_mOTU_v25_00052	Consistent	0.999	10	10	10	1	NZ_NXBY01000003.1 Aeromonas veronii strain ZJ12-3 NODE_3_length_216458_cov_123.126, whole genome shotgun sequence	NA	Scaffold
Salmonella_enterica_subsp_enterica_serovar_Typhi___GCF_001362815.1	NZ_CGLX01000006.1	WP_000919286.1	100	547	0	0	103385	105025	1	547	0	1103.2	NZ_CGLX01000006.1	221924	unclassified.Proteobacteria				Salmonella_enterica_subsp_enterica_serovar_Typhi___GCF_001362815.1	NA	Salmonella enterica/bongori	ref_mOTU_v25_00099	Consistent	0.999	10	10	10	1	NZ_CGLX01000006.1 Salmonella enterica subsp. enterica serovar Typhi strain MDUST364, whole genome shotgun sequence	NA	Scaffold
Escherichia_coli_O55_H7_str_06_3555___GCF_000617385.1	NZ_JHNL01000010.1	EFK16301.1	99.6	565	2	0	37564	39258	1	565	0	1123.2	NZ_JHNL01000010.1	53354	chromosome.Proteobacteria				Escherichia_coli_O55_H7_str_06_3555___GCF_000617385.1	NA	Proteobacteria sp. [Escherichia sp. KTE114/Escherichia sp. KTE11/Escherichia sp. KTE31/Escherichia sp. KTE52/Escherichia sp. KTE96/Escherichia sp. KTE159/Escherichia marmotae/Shigella sp. SF-2015/Achromobacter sp. ATCC35328/Shigella sp. PAMC 28760/Escherichia albertii/Komagataeibacter hansenii/Escherichia sp. 1_1_43/Escherichia sp. 4_1_40B/Escherichia coli/Escherichia fergusonii/Klebsiella oxytoc…	ref_mOTU_v25_00095	Consistent	0.999	9	9	9	1	NZ_JHNL01000010.1 Escherichia coli O55:H7 str. 06-3555 contig10, whole genome shotgun sequence	NA	Contig
Neisseria_gonorrhoeae___GCF_001084685.1	NZ_CQLK01000023.1	WP_050154483.1	100	544	0	0	21302	22933	1	544	0	1092.4	NZ_CQLK01000023.1	32781	chromosome.Proteobacteria				Neisseria_gonorrhoeae___GCF_001084685.1	485	Neisseria gonorrhoeae	ref_mOTU_v25_01538	Consistent	0.999	10	10	10	1	NZ_CQLK01000023.1 Neisseria gonorrhoeae strain GCGS201, whole genome shotgun sequence	NA	Scaffold
Salmonella_enterica_subsp_enterica_serovar_Hadar___GCF_002030685.1	NZ_MXFS01000015.1	WP_000919289.1	100	547	0	0	60694	62334	1	547	0	1103.6	NZ_MXFS01000015.1	106633	chromosome.Proteobacteria				Salmonella_enterica_subsp_enterica_serovar_Hadar___GCF_002030685.1	NA	Salmonella enterica/bongori	ref_mOTU_v25_00099	Consistent	0.999	10	10	10	1	NZ_MXFS01000015.1 Salmonella enterica subsp. enterica serovar Hadar strain BCW_2180 NODE_15_length_106633_cov_7.07476, whole genome shotgun sequence	NA	Contig
Salmonella_enterica_subsp_enterica_serovar_Typhi___GCF_001356855.1	NZ_CGOB01000019.1	WP_000919286.1	100	547	0	0	49066	47426	1	547	0	1103.2	NZ_CGOB01000019.1	92609	chromosome.Proteobacteria				Salmonella_enterica_subsp_enterica_serovar_Typhi___GCF_001356855.1	NA	Salmonella enterica/bongori	ref_mOTU_v25_00099	Consistent	0.999	10	10	10	1	NZ_CGOB01000019.1 Salmonella enterica subsp. enterica serovar Typhi strain 17311, whole genome shotgun sequence	NA	Contig
Limnobaculum_parvum___GCF_003096015.2	NZ_CP029185.2	WP_108900015.1	100	542	0	0	2566052	2567677	1	542	0	1092	NZ_CP029185.2	3841771	chromosome.Proteobacteria				Limnobaculum_parvum___GCF_003096015.2	no match	no match	no match	No match	0	10	0	0	NA	NZ_CP029185.2 Limnobaculum parvum strain HYN0051 chromosome, complete genome	NA	Complete Genome
Pseudomonas_aeruginosa___GCF_900148235.1	NZ_FRWQ01000106.1	RMS53751.1	99.6	563	2	0	5782	4094	1	563	0	1099.3	NZ_FRWQ01000106.1	8514	chromosome.Proteobacteria				Pseudomonas_aeruginosa___GCF_900148235.1	NA	Pseudomonas sp. [Pseudomonas sp. P179/Pseudomonas sp. YS-1p/Pseudomonas sp. HMSC11A05/Pseudomonas sp. HMSC16B01/Pseudomonas sp. HMSC05H02/Pseudomonas sp. HMSC060G01/Pseudomonas sp. HMSC060F12/Pseudomonas sp. HMSC057H01/Pseudomonas sp. HMSC061A10/Pseudomonas sp. HMSC071F02/Pseudomonas sp. HMSC070B12/Pseudomonas sp. HMSC058B07/Pseudomonas sp. HMSC058C05/Pseudomonas sp. HMSC072F09/Pseudomonas sp. HM…	ref_mOTU_v25_00201	Consistent	0.999	10	10	10	1	NZ_FRWQ01000106.1 Pseudomonas aeruginosa isolate LRJ07, whole genome shotgun sequence	NA	Contig
Pseudomonas_aeruginosa___GCF_900148235.1	NZ_FRWQ01000371.1	VFT64192.1	99.6	569	2	0	1845	3551	1	569	0	1125.2	NZ_FRWQ01000371.1	3942	chromosome.Proteobacteria				Pseudomonas_aeruginosa___GCF_900148235.1	NA	Pseudomonas sp. [Pseudomonas sp. P179/Pseudomonas sp. YS-1p/Pseudomonas sp. HMSC11A05/Pseudomonas sp. HMSC16B01/Pseudomonas sp. HMSC05H02/Pseudomonas sp. HMSC060G01/Pseudomonas sp. HMSC060F12/Pseudomonas sp. HMSC057H01/Pseudomonas sp. HMSC061A10/Pseudomonas sp. HMSC071F02/Pseudomonas sp. HMSC070B12/Pseudomonas sp. HMSC058B07/Pseudomonas sp. HMSC058C05/Pseudomonas sp. HMSC072F09/Pseudomonas sp. HM…	ref_mOTU_v25_00201	Consistent	0.999	10	10	10	1	NZ_FRWQ01000371.1 Pseudomonas aeruginosa isolate LRJ07, whole genome shotgun sequence	NA	Contig
Salmonella_enterica_subsp_enterica_serovar_Berta___GCF_001242075.1	NZ_LHGP01000038.1	WP_000919304.1	100	547	0	0	25400	27040	1	547	0	1104.7	NZ_LHGP01000038.1	146892	chromosome.Proteobacteria				Salmonella_enterica_subsp_enterica_serovar_Berta___GCF_001242075.1	NA	Salmonella enterica/bongori	ref_mOTU_v25_00099	Consistent	0.999	10	10	10	1	NZ_LHGP01000038.1 Salmonella enterica subsp. enterica serovar Berta strain CVM N45925 N45925_contig_38, whole genome shotgun sequence	NA	Contig
Escherichia_coli___GCF_002971935.1	NZ_JZOG01000009.1	EFK16301.1	99.5	565	3	0	37722	39416	1	565	0	1120.9	NZ_JZOG01000009.1	154678	chromosome.Proteobacteria				Escherichia_coli___GCF_002971935.1	NA	Proteobacteria sp. [Escherichia sp. KTE114/Escherichia sp. KTE11/Escherichia sp. KTE31/Escherichia sp. KTE52/Escherichia sp. KTE96/Escherichia sp. KTE159/Escherichia marmotae/Shigella sp. SF-2015/Achromobacter sp. ATCC35328/Shigella sp. PAMC 28760/Escherichia albertii/Komagataeibacter hansenii/Escherichia sp. 1_1_43/Escherichia sp. 4_1_40B/Escherichia coli/Escherichia fergusonii/Klebsiella oxytoc…	ref_mOTU_v25_00095	Consistent	0.999	10	10	10	1	NZ_JZOG01000009.1 Escherichia coli strain HT2012018 NODE_11_length_154604_cov_30.415701, whole genome shotgun sequence	NA	Scaffold
Escherichia_coli___GCF_002230875.1	NZ_NLRM01000016.1	CDN84984.1	99.8	562	1	0	94765	93080	1	562	0	1125.5	NZ_NLRM01000016.1	110388	chromosome.Proteobacteria				Escherichia_coli___GCF_002230875.1	NA	Proteobacteria sp. [Escherichia sp. KTE114/Escherichia sp. KTE11/Escherichia sp. KTE31/Escherichia sp. KTE52/Escherichia sp. KTE96/Escherichia sp. KTE159/Escherichia marmotae/Shigella sp. SF-2015/Achromobacter sp. ATCC35328/Shigella sp. PAMC 28760/Escherichia albertii/Komagataeibacter hansenii/Escherichia sp. 1_1_43/Escherichia sp. 4_1_40B/Escherichia coli/Escherichia fergusonii/Klebsiella oxytoc…	ref_mOTU_v25_00095	Consistent	0.999	10	10	10	1	NZ_NLRM01000016.1 Escherichia coli strain MOD1-EC5177 MOD1-EC5177_16_length_110388_cov_90.8231, whole genome shotgun sequence	NA	Contig
Escherichia_sp_MOD1_EC6100___GCF_002965885.1	NZ_PTSL01000003.1	WP_085449499.1	100	547	0	0	110315	108675	1	547	0	1086.2	NZ_PTSL01000003.1	302175	chromosome.Proteobacteria		blaEC-15	CEPHALOSPORIN	Escherichia_sp_MOD1_EC6100___GCF_002965885.1	NA	Proteobacteria sp. [Escherichia sp. KTE114/Escherichia sp. KTE11/Escherichia sp. KTE31/Escherichia sp. KTE52/Escherichia sp. KTE96/Escherichia sp. KTE159/Escherichia marmotae/Shigella sp. SF-2015/Achromobacter sp. ATCC35328/Shigella sp. PAMC 28760/Escherichia albertii/Komagataeibacter hansenii/Escherichia sp. 1_1_43/Escherichia sp. 4_1_40B/Escherichia coli/Escherichia fergusonii/Klebsiella oxytoc…	ref_mOTU_v25_00095	Consistent	0.999	9	8	8	1	NZ_PTSL01000003.1 Escherichia sp. MOD1-EC6100 MOD1-EC6100_3_length_302175_cov_35.7686, whole genome shotgun sequence	NA	Contig
Pseudomonas_aeruginosa___GCF_003631775.1	NZ_RAAG01000066.1	WP_034075934.1	100	567	0	0	77666	79366	1	567	0	1126.7	NZ_RAAG01000066.1	94184	chromosome.Proteobacteria				Pseudomonas_aeruginosa___GCF_003631775.1	NA	Pseudomonas sp. [Pseudomonas sp. P179/Pseudomonas sp. YS-1p/Pseudomonas sp. HMSC11A05/Pseudomonas sp. HMSC16B01/Pseudomonas sp. HMSC05H02/Pseudomonas sp. HMSC060G01/Pseudomonas sp. HMSC060F12/Pseudomonas sp. HMSC057H01/Pseudomonas sp. HMSC061A10/Pseudomonas sp. HMSC071F02/Pseudomonas sp. HMSC070B12/Pseudomonas sp. HMSC058B07/Pseudomonas sp. HMSC058C05/Pseudomonas sp. HMSC072F09/Pseudomonas sp. HM…	ref_mOTU_v25_00201	Consistent	0.999	10	10	10	1	NZ_RAAG01000066.1 Pseudomonas aeruginosa strain HUM-338 NODE_24_length_94184_cov_18.5656_ID_47, whole genome shotgun sequence	NA	Contig
Pseudomonas_aeruginosa___GCF_003631775.1	NZ_RAAG01000115.1	RMS53751.1	99.6	563	2	0	61667	59979	1	563	0	1099.3	NZ_RAAG01000115.1	130931	chromosome.Proteobacteria				Pseudomonas_aeruginosa___GCF_003631775.1	NA	Pseudomonas sp. [Pseudomonas sp. P179/Pseudomonas sp. YS-1p/Pseudomonas sp. HMSC11A05/Pseudomonas sp. HMSC16B01/Pseudomonas sp. HMSC05H02/Pseudomonas sp. HMSC060G01/Pseudomonas sp. HMSC060F12/Pseudomonas sp. HMSC057H01/Pseudomonas sp. HMSC061A10/Pseudomonas sp. HMSC071F02/Pseudomonas sp. HMSC070B12/Pseudomonas sp. HMSC058B07/Pseudomonas sp. HMSC058C05/Pseudomonas sp. HMSC072F09/Pseudomonas sp. HM…	ref_mOTU_v25_00201	Consistent	0.999	10	10	10	1	NZ_RAAG01000115.1 Pseudomonas aeruginosa strain HUM-338 NODE_11_length_130931_cov_20.8226_ID_21, whole genome shotgun sequence	NA	Contig
Salmonella_enterica_subsp_enterica_serovar_Indiana___GCF_004360775.1	NZ_SJQM01000036.1	WP_023227451.1	100	547	0	0	24615	26255	1	547	0	1103.6	NZ_SJQM01000036.1	36378	chromosome.Proteobacteria				Salmonella_enterica_subsp_enterica_serovar_Indiana___GCF_004360775.1	NA	Salmonella enterica/bongori	ref_mOTU_v25_00099	Consistent	0.999	10	10	10	1	NZ_SJQM01000036.1 Salmonella enterica subsp. enterica serovar Indiana strain CH5 Scaffold35_1, whole genome shotgun sequence	NA	Contig
Salmonella_enterica_subsp_enterica_serovar_Typhimurium_var_5____GCF_001246565.1	NZ_LHNG01000012.1	WP_000919289.1	100	547	0	0	136352	134712	1	547	0	1103.6	NZ_LHNG01000012.1	238549	chromosome.Proteobacteria				Salmonella_enterica_subsp_enterica_serovar_Typhimurium_var_5____GCF_001246565.1	NA	Salmonella enterica/bongori	ref_mOTU_v25_00099	Consistent	0.999	10	10	10	1	NZ_LHNG01000012.1 Salmonella enterica subsp. enterica serovar Typhimurium var. 5- strain CVM N51268 N51268_contig_12, whole genome shotgun sequence	NA	Contig
Salmonella_enterica_subsp_enterica_serovar_Typhi___GCF_001082525.1	NZ_CIKZ01000011.1	WP_000919286.1	100	547	0	0	46285	44645	1	547	0	1103.2	NZ_CIKZ01000011.1	150480	unclassified.Proteobacteria				Salmonella_enterica_subsp_enterica_serovar_Typhi___GCF_001082525.1	NA	Salmonella enterica/bongori	ref_mOTU_v25_00099	Consistent	0.999	10	10	10	1	NZ_CIKZ01000011.1 Salmonella enterica subsp. enterica serovar Typhi strain TY589, whole genome shotgun sequence	NA	Contig
Acinetobacter_baumannii___GCF_001512195.1	NZ_FBXF01000080.1	WP_001991057.1	100	549	0	0	243445	245091	1	549	0	1088.2	NZ_FBXF01000080.1	311026	chromosome.Proteobacteria				Acinetobacter_baumannii___GCF_001512195.1	NA	Bacteria sp. [Acinetobacter nosocomialis/Staphylococcus aureus/Acinetobacter baumannii/Acinetobacter calcoaceticus]	ref_mOTU_v25_00259	Consistent	0.999	10	10	10	1	NZ_FBXF01000080.1 Acinetobacter baumannii strain G7, whole genome shotgun sequence	NA	Scaffold
Pseudomonas_aeruginosa___GCF_004374175.1	NZ_RWTO01000004.1	RMS53751.1	99.6	563	2	0	29254	27566	1	563	0	1099.3	NZ_RWTO01000004.1	739066	chromosome.Proteobacteria				Pseudomonas_aeruginosa___GCF_004374175.1	NA	Pseudomonas sp. [Pseudomonas sp. P179/Pseudomonas sp. YS-1p/Pseudomonas sp. HMSC11A05/Pseudomonas sp. HMSC16B01/Pseudomonas sp. HMSC05H02/Pseudomonas sp. HMSC060G01/Pseudomonas sp. HMSC060F12/Pseudomonas sp. HMSC057H01/Pseudomonas sp. HMSC061A10/Pseudomonas sp. HMSC071F02/Pseudomonas sp. HMSC070B12/Pseudomonas sp. HMSC058B07/Pseudomonas sp. HMSC058C05/Pseudomonas sp. HMSC072F09/Pseudomonas sp. HM…	ref_mOTU_v25_00201	Consistent	0.999	10	10	10	1	NZ_RWTO01000004.1 Pseudomonas aeruginosa strain PAC54A IPC111_4.1, whole genome shotgun sequence	NA	Contig
Pseudomonas_aeruginosa___GCF_004374175.1	NZ_RWTO01000014.1	WP_023120612.1	100	567	0	0	80879	82579	1	567	0	1123.6	NZ_RWTO01000014.1	97729	chromosome.Proteobacteria				Pseudomonas_aeruginosa___GCF_004374175.1	NA	Pseudomonas sp. [Pseudomonas sp. P179/Pseudomonas sp. YS-1p/Pseudomonas sp. HMSC11A05/Pseudomonas sp. HMSC16B01/Pseudomonas sp. HMSC05H02/Pseudomonas sp. HMSC060G01/Pseudomonas sp. HMSC060F12/Pseudomonas sp. HMSC057H01/Pseudomonas sp. HMSC061A10/Pseudomonas sp. HMSC071F02/Pseudomonas sp. HMSC070B12/Pseudomonas sp. HMSC058B07/Pseudomonas sp. HMSC058C05/Pseudomonas sp. HMSC072F09/Pseudomonas sp. HM…	ref_mOTU_v25_00201	Consistent	0.999	10	10	10	1	NZ_RWTO01000014.1 Pseudomonas aeruginosa strain PAC54A IPC111_14.1, whole genome shotgun sequence	NA	Contig
Pseudomonas_chlororaphis___GCF_003732375.1	NZ_MOBW01000038.1	WP_123361766.1	100	549	0	0	91057	89411	1	549	0	1106.7	NZ_MOBW01000038.1	116230	chromosome.Proteobacteria				Pseudomonas_chlororaphis___GCF_003732375.1	587753	Pseudomonas chlororaphis [Pseudomonas sp. GM17/Pseudomonas sp. NFIX51/Pseudomonas sp. NFACC41-3/Pseudomonas sp. NFPP07/Pseudomonas sp. NFIX28/Pseudomonas chlororaphis]	ref_mOTU_v25_00140	Consistent	0.999	8	8	8	1	NZ_MOBW01000038.1 Pseudomonas chlororaphis strain 48G9 48G9_NODE_57, whole genome shotgun sequence	NA	Scaffold
Escherichia_coli___GCF_002941565.1	NZ_PTND01000005.1	EFK16301.1	99.5	565	3	0	121908	120214	1	565	0	1120.9	NZ_PTND01000005.1	292995	chromosome.Proteobacteria		blaEC-18	CEPHALOSPORIN	Escherichia_coli___GCF_002941565.1	NA	Proteobacteria sp. [Escherichia sp. KTE114/Escherichia sp. KTE11/Escherichia sp. KTE31/Escherichia sp. KTE52/Escherichia sp. KTE96/Escherichia sp. KTE159/Escherichia marmotae/Shigella sp. SF-2015/Achromobacter sp. ATCC35328/Shigella sp. PAMC 28760/Escherichia albertii/Komagataeibacter hansenii/Escherichia sp. 1_1_43/Escherichia sp. 4_1_40B/Escherichia coli/Escherichia fergusonii/Klebsiella oxytoc…	ref_mOTU_v25_00095	Consistent	0.999	10	10	10	1	NZ_PTND01000005.1 Escherichia coli strain YH17156 scaffold5, whole genome shotgun sequence	NA	Contig
Escherichia_coli___GCF_002941565.1	NZ_PTND01000022.1	mcr-1.1_1_KP347127_1	100	542	0	0	11298	12923	1	542	5.3e-313	1073.5	NZ_PTND01000022.1	58844	plasmid.Proteobacteria	IncI2_1_Delta	mcr-1.1	COLISTIN	Escherichia_coli___GCF_002941565.1	NA	Proteobacteria sp. [Escherichia sp. KTE114/Escherichia sp. KTE11/Escherichia sp. KTE31/Escherichia sp. KTE52/Escherichia sp. KTE96/Escherichia sp. KTE159/Escherichia marmotae/Shigella sp. SF-2015/Achromobacter sp. ATCC35328/Shigella sp. PAMC 28760/Escherichia albertii/Komagataeibacter hansenii/Escherichia sp. 1_1_43/Escherichia sp. 4_1_40B/Escherichia coli/Escherichia fergusonii/Klebsiella oxytoc…	ref_mOTU_v25_00095	Consistent	0.999	10	10	10	1	NZ_PTND01000022.1 Escherichia coli strain YH17156 scaffold22, whole genome shotgun sequence	NA	Contig
Klebsiella_quasipneumoniae_subsp_similipneumoniae___GCF_000492795.1	NZ_KI535595.1	WP_023320012.1	100	546	0	0	4931848	4930211	1	546	0	1089.7	NZ_KI535595.1	5142035	chromosome.Proteobacteria		blaOKP-B-23,oqxA10,oqxB11,fosA5	BETA-LACTAM,PHENICOL;QUINOLONE,PHENICOL;QUINOLONE,FOSFOMYCIN	Klebsiella_quasipneumoniae_subsp_similipneumoniae___GCF_000492795.1	NA	Enterobacterales sp. [Klebsiella sp. D5A/Klebsiella sp. KTE92/Klebsiella sp. 10982/Klebsiella variicola CAG:634/Klebsiella quasipneumoniae/Klebsiella sp. NFIX54/Klebsiella sp. NFIX44/Klebsiella sp. NFIX43/Klebsiella sp. NFIX42/Klebsiella sp. NFIX41/Klebsiella sp. NFIX40/Klebsiella sp. NFIX38/Klebsiella sp. NFIX37/Klebsiella sp. NFIX36/Klebsiella sp. NFIX35/Klebsiella sp. NFIX34/Klebsiella sp. NFI…	ref_mOTU_v25_00085	Consistent	0.999	10	9	9	1	NZ_KI535595.1 Klebsiella quasipneumoniae subsp. similipneumoniae strain MGH 44 addUg-supercont1.1, whole genome shotgun sequence	NA	Scaffold
Citrobacter_freundii___GCF_004344985.1	NZ_CP037734.1	WP_044702150.1	100	545	0	0	4495868	4497502	1	545	0	1081.6	NZ_CP037734.1	4947788	chromosome.Proteobacteria		blaCMY-48	CEPHALOSPORIN	Citrobacter_freundii___GCF_004344985.1	NA	Enterobacteriaceae sp. [Citrobacter sp. KTE30/Citrobacter sp. KTE151/Citrobacter sp. KTE32/Citrobacter sp. A1/Citrobacter sp. L17/Citrobacter youngae/Citrobacter pasteurii/Citrobacter sp. A316/Citrobacter portucalensis/Enterobacter sp. GN02600/Citrobacter sp. MGH99/Citrobacter sp. MGH100/Citrobacter sp. MGH103/Citrobacter sp. MGH104/Citrobacter sp. MGH105/Citrobacter sp. MGH109/Citrobacter sp. MG…	ref_mOTU_v25_00096	Consistent	0.999	10	10	10	1	NZ_CP037734.1 Citrobacter freundii strain CAV1857 chromosome, complete genome	NA	Complete Genome
Klebsiella_pneumoniae___GCF_900502465.1	NZ_UIYJ01000010.1	AGT25176.1	99.8	549	1	0	81772	83418	1	549	0	1102.4	NZ_UIYJ01000010.1	203279	chromosome.Proteobacteria				Klebsiella_pneumoniae___GCF_900502465.1	NA	Enterobacterales sp. [Klebsiella sp. D5A/Klebsiella sp. KTE92/Klebsiella sp. 10982/Klebsiella variicola CAG:634/Klebsiella quasipneumoniae/Klebsiella sp. NFIX54/Klebsiella sp. NFIX44/Klebsiella sp. NFIX43/Klebsiella sp. NFIX42/Klebsiella sp. NFIX41/Klebsiella sp. NFIX40/Klebsiella sp. NFIX38/Klebsiella sp. NFIX37/Klebsiella sp. NFIX36/Klebsiella sp. NFIX35/Klebsiella sp. NFIX34/Klebsiella sp. NFI…	ref_mOTU_v25_00085	Consistent	0.999	10	10	10	1	NZ_UIYJ01000010.1 Klebsiella pneumoniae strain EuSCAPE_GR091, whole genome shotgun sequence	NA	Contig
Salmonella_enterica_subsp_enterica_serovar_Dublin___GCF_000806685.1	NZ_JWQK01000011.1	WP_000919290.1	99.6	547	2	0	356803	358443	1	547	0	1097	NZ_JWQK01000011.1	403028	chromosome.Proteobacteria				Salmonella_enterica_subsp_enterica_serovar_Dublin___GCF_000806685.1	NA	Salmonella enterica/bongori	ref_mOTU_v25_00099	Consistent	0.999	10	10	10	1	NZ_JWQK01000011.1 Salmonella enterica subsp. enterica serovar Dublin strain CFSAN024769 CFSAN024769_contig0010, whole genome shotgun sequence	NA	Contig
Vibrio_metoecus___GCF_002283895.1	NZ_NMSI01000007.1	WP_055043982.1	100	550	0	0	196163	197812	1	550	0	1102	NZ_NMSI01000007.1	229479	chromosome.Proteobacteria				Vibrio_metoecus___GCF_002283895.1	NA	Vibrio sp. [Vibrio metoecus/Vibrio cholerae/Vibrio mimicus/Vibrio sp. RC586]	ref_mOTU_v25_00363	Consistent	0.999	10	10	8	0.8	NZ_NMSI01000007.1 Vibrio metoecus strain OYP9E03 Vm_OYP9E03_Contig_6, whole genome shotgun sequence	NA	Scaffold
Escherichia_coli___GCF_003292755.1	NZ_NRUK01000049.1	mcr-1.1_1_KP347127_1	100	542	0	0	2426	801	1	542	2.3e-314	1073.9	NZ_NRUK01000049.1	2615	unclassified.Proteobacteria		mcr-1.1	COLISTIN	Escherichia_coli___GCF_003292755.1	NA	Proteobacteria sp. [Escherichia sp. KTE114/Escherichia sp. KTE11/Escherichia sp. KTE31/Escherichia sp. KTE52/Escherichia sp. KTE96/Escherichia sp. KTE159/Escherichia marmotae/Shigella sp. SF-2015/Achromobacter sp. ATCC35328/Shigella sp. PAMC 28760/Escherichia albertii/Komagataeibacter hansenii/Escherichia sp. 1_1_43/Escherichia sp. 4_1_40B/Escherichia coli/Escherichia fergusonii/Klebsiella oxytoc…	ref_mOTU_v25_00095	Consistent	0.999	10	10	10	1	NZ_NRUK01000049.1 Escherichia coli strain A300 NODE_83_length_2615_cov_245.703, whole genome shotgun sequence	NA	Scaffold
Escherichia_coli___GCF_003292755.1	NZ_NRUK01000137.1	EFK16301.1	99.5	565	3	0	169222	170916	1	565	0	1120.9	NZ_NRUK01000137.1	296948	chromosome.Proteobacteria		blaEC	BETA-LACTAM	Escherichia_coli___GCF_003292755.1	NA	Proteobacteria sp. [Escherichia sp. KTE114/Escherichia sp. KTE11/Escherichia sp. KTE31/Escherichia sp. KTE52/Escherichia sp. KTE96/Escherichia sp. KTE159/Escherichia marmotae/Shigella sp. SF-2015/Achromobacter sp. ATCC35328/Shigella sp. PAMC 28760/Escherichia albertii/Komagataeibacter hansenii/Escherichia sp. 1_1_43/Escherichia sp. 4_1_40B/Escherichia coli/Escherichia fergusonii/Klebsiella oxytoc…	ref_mOTU_v25_00095	Consistent	0.999	10	10	10	1	NZ_NRUK01000137.1 Escherichia coli strain A300 NODE_1_length_296948_cov_88.2522, whole genome shotgun sequence	NA	Scaffold
Klebsiella_pneumoniae___GCF_900504125.1	NZ_UJEW01000003.1	BAH62496.1	99.5	549	3	0	139700	141346	1	549	0	1100.5	NZ_UJEW01000003.1	361688	chromosome.Proteobacteria				Klebsiella_pneumoniae___GCF_900504125.1	NA	Enterobacterales sp. [Klebsiella sp. D5A/Klebsiella sp. KTE92/Klebsiella sp. 10982/Klebsiella variicola CAG:634/Klebsiella quasipneumoniae/Klebsiella sp. NFIX54/Klebsiella sp. NFIX44/Klebsiella sp. NFIX43/Klebsiella sp. NFIX42/Klebsiella sp. NFIX41/Klebsiella sp. NFIX40/Klebsiella sp. NFIX38/Klebsiella sp. NFIX37/Klebsiella sp. NFIX36/Klebsiella sp. NFIX35/Klebsiella sp. NFIX34/Klebsiella sp. NFI…	ref_mOTU_v25_00085	Consistent	0.999	10	10	10	1	NZ_UJEW01000003.1 Klebsiella pneumoniae strain EuSCAPE_RO064, whole genome shotgun sequence	NA	Contig
Pseudomonas_aeruginosa___GCF_900708165.1	NZ_CAADOG010000800.1	SST12267.1	99	489	5	0	2	1468	35	523	1.4e-284	974.9	NZ_CAADOG010000800.1	2397	chromosome.Proteobacteria				Pseudomonas_aeruginosa___GCF_900708165.1	NA	Pseudomonas sp. [Pseudomonas sp. P179/Pseudomonas sp. YS-1p/Pseudomonas sp. HMSC11A05/Pseudomonas sp. HMSC16B01/Pseudomonas sp. HMSC05H02/Pseudomonas sp. HMSC060G01/Pseudomonas sp. HMSC060F12/Pseudomonas sp. HMSC057H01/Pseudomonas sp. HMSC061A10/Pseudomonas sp. HMSC071F02/Pseudomonas sp. HMSC070B12/Pseudomonas sp. HMSC058B07/Pseudomonas sp. HMSC058C05/Pseudomonas sp. HMSC072F09/Pseudomonas sp. HM…	ref_mOTU_v25_00201	Consistent	0.999	9	9	9	1	NZ_CAADOG010000800.1 Pseudomonas aeruginosa isolate XDR-PA, whole genome shotgun sequence	NA	Contig
Pseudomonas_aeruginosa___GCF_900708165.1	NZ_CAADOG010000916.1	RMS53751.1	99.5	563	3	0	4070	2382	1	563	0	1098.6	NZ_CAADOG010000916.1	5363	chromosome.Proteobacteria				Pseudomonas_aeruginosa___GCF_900708165.1	NA	Pseudomonas sp. [Pseudomonas sp. P179/Pseudomonas sp. YS-1p/Pseudomonas sp. HMSC11A05/Pseudomonas sp. HMSC16B01/Pseudomonas sp. HMSC05H02/Pseudomonas sp. HMSC060G01/Pseudomonas sp. HMSC060F12/Pseudomonas sp. HMSC057H01/Pseudomonas sp. HMSC061A10/Pseudomonas sp. HMSC071F02/Pseudomonas sp. HMSC070B12/Pseudomonas sp. HMSC058B07/Pseudomonas sp. HMSC058C05/Pseudomonas sp. HMSC072F09/Pseudomonas sp. HM…	ref_mOTU_v25_00201	Consistent	0.999	9	9	9	1	NZ_CAADOG010000916.1 Pseudomonas aeruginosa isolate XDR-PA, whole genome shotgun sequence	NA	Contig
Escherichia_coli___GCF_900499855.1	NZ_UIKH01000005.1	EFK18136.1	99.3	565	4	0	119186	117492	1	565	0	1120.9	NZ_UIKH01000005.1	211904	chromosome.Proteobacteria		blaEC-8	CEPHALOSPORIN	Escherichia_coli___GCF_900499855.1	NA	Proteobacteria sp. [Escherichia sp. KTE114/Escherichia sp. KTE11/Escherichia sp. KTE31/Escherichia sp. KTE52/Escherichia sp. KTE96/Escherichia sp. KTE159/Escherichia marmotae/Shigella sp. SF-2015/Achromobacter sp. ATCC35328/Shigella sp. PAMC 28760/Escherichia albertii/Komagataeibacter hansenii/Escherichia sp. 1_1_43/Escherichia sp. 4_1_40B/Escherichia coli/Escherichia fergusonii/Klebsiella oxytoc…	ref_mOTU_v25_00095	Consistent	0.999	10	10	10	1	NZ_UIKH01000005.1 Escherichia coli isolate 536A, whole genome shotgun sequence	NA	Contig
Escherichia_coli___GCF_002543985.1	NZ_NMGG01000011.1	EFK18136.1	99.3	565	4	0	118488	116794	1	565	0	1120.9	NZ_NMGG01000011.1	145299	chromosome.Proteobacteria				Escherichia_coli___GCF_002543985.1	NA	Proteobacteria sp. [Escherichia sp. KTE114/Escherichia sp. KTE11/Escherichia sp. KTE31/Escherichia sp. KTE52/Escherichia sp. KTE96/Escherichia sp. KTE159/Escherichia marmotae/Shigella sp. SF-2015/Achromobacter sp. ATCC35328/Shigella sp. PAMC 28760/Escherichia albertii/Komagataeibacter hansenii/Escherichia sp. 1_1_43/Escherichia sp. 4_1_40B/Escherichia coli/Escherichia fergusonii/Klebsiella oxytoc…	ref_mOTU_v25_00095	Consistent	0.999	10	10	10	1	NZ_NMGG01000011.1 Escherichia coli strain MOD1-EC5976 MOD1-EC5976_11_length_145299_cov_24.9879, whole genome shotgun sequence	NA	Contig
Klebsiella_pneumoniae___GCF_002167065.1	NZ_MQUW01000011.1	BAH62496.1	99.5	549	3	0	22833	21187	1	549	0	1101.7	NZ_MQUW01000011.1	161322	chromosome.Proteobacteria				Klebsiella_pneumoniae___GCF_002167065.1	NA	Enterobacterales sp. [Klebsiella sp. D5A/Klebsiella sp. KTE92/Klebsiella sp. 10982/Klebsiella variicola CAG:634/Klebsiella quasipneumoniae/Klebsiella sp. NFIX54/Klebsiella sp. NFIX44/Klebsiella sp. NFIX43/Klebsiella sp. NFIX42/Klebsiella sp. NFIX41/Klebsiella sp. NFIX40/Klebsiella sp. NFIX38/Klebsiella sp. NFIX37/Klebsiella sp. NFIX36/Klebsiella sp. NFIX35/Klebsiella sp. NFIX34/Klebsiella sp. NFI…	ref_mOTU_v25_00085	Consistent	0.999	10	10	10	1	NZ_MQUW01000011.1 Klebsiella pneumoniae strain H151300628-UK scaffold_10, whole genome shotgun sequence	NA	Contig
Escherichia_coli_2_222_05_S3_C3___GCF_000704145.1	NZ_JNQN01000007.1	EFK16301.1	99.6	565	2	0	122217	120523	1	565	0	1122.5	NZ_JNQN01000007.1	150074	chromosome.Proteobacteria				Escherichia_coli_2_222_05_S3_C3___GCF_000704145.1	NA	Proteobacteria sp. [Escherichia sp. KTE114/Escherichia sp. KTE11/Escherichia sp. KTE31/Escherichia sp. KTE52/Escherichia sp. KTE96/Escherichia sp. KTE159/Escherichia marmotae/Shigella sp. SF-2015/Achromobacter sp. ATCC35328/Shigella sp. PAMC 28760/Escherichia albertii/Komagataeibacter hansenii/Escherichia sp. 1_1_43/Escherichia sp. 4_1_40B/Escherichia coli/Escherichia fergusonii/Klebsiella oxytoc…	ref_mOTU_v25_00095	Consistent	0.999	10	10	10	1	NZ_JNQN01000007.1 Escherichia coli 2-222-05_S3_C3 e222205S3C3.contig.6_1, whole genome shotgun sequence	NA	Contig
Salmonella_enterica_subsp_enterica_serovar_Heidelberg___GCF_002062495.1	NZ_MXXF01000006.1	WP_000919290.1	100	547	0	0	48731	47091	1	547	0	1103.2	NZ_MXXF01000006.1	203320	chromosome.Proteobacteria				Salmonella_enterica_subsp_enterica_serovar_Heidelberg___GCF_002062495.1	NA	Salmonella enterica/bongori	ref_mOTU_v25_00099	Consistent	0.999	10	10	10	1	NZ_MXXF01000006.1 Salmonella enterica subsp. enterica serovar Heidelberg strain BCW_2856 NODE_6_length_203320_cov_3.96038, whole genome shotgun sequence	NA	Contig
Pseudomonas_aeruginosa___GCF_001180785.1	NZ_CVVU01000022.1	RMS53751.1	99.6	563	2	0	10731	9043	1	563	0	1099.3	NZ_CVVU01000022.1	117119	chromosome.Proteobacteria				Pseudomonas_aeruginosa___GCF_001180785.1	NA	Pseudomonas sp. [Pseudomonas sp. P179/Pseudomonas sp. YS-1p/Pseudomonas sp. HMSC11A05/Pseudomonas sp. HMSC16B01/Pseudomonas sp. HMSC05H02/Pseudomonas sp. HMSC060G01/Pseudomonas sp. HMSC060F12/Pseudomonas sp. HMSC057H01/Pseudomonas sp. HMSC061A10/Pseudomonas sp. HMSC071F02/Pseudomonas sp. HMSC070B12/Pseudomonas sp. HMSC058B07/Pseudomonas sp. HMSC058C05/Pseudomonas sp. HMSC072F09/Pseudomonas sp. HM…	ref_mOTU_v25_00201	Consistent	0.999	10	10	10	1	NZ_CVVU01000022.1 Pseudomonas aeruginosa strain P19_London_7_VIM_2_05_10, whole genome shotgun sequence	NA	Contig
Pseudomonas_aeruginosa___GCF_001180785.1	NZ_CVVU01000217.1	WP_003139773.1	100	567	0	0	41325	43025	1	567	0	1125.9	NZ_CVVU01000217.1	57824	unclassified.Proteobacteria				Pseudomonas_aeruginosa___GCF_001180785.1	NA	Pseudomonas sp. [Pseudomonas sp. P179/Pseudomonas sp. YS-1p/Pseudomonas sp. HMSC11A05/Pseudomonas sp. HMSC16B01/Pseudomonas sp. HMSC05H02/Pseudomonas sp. HMSC060G01/Pseudomonas sp. HMSC060F12/Pseudomonas sp. HMSC057H01/Pseudomonas sp. HMSC061A10/Pseudomonas sp. HMSC071F02/Pseudomonas sp. HMSC070B12/Pseudomonas sp. HMSC058B07/Pseudomonas sp. HMSC058C05/Pseudomonas sp. HMSC072F09/Pseudomonas sp. HM…	ref_mOTU_v25_00201	Consistent	0.999	10	10	10	1	NZ_CVVU01000217.1 Pseudomonas aeruginosa strain P19_London_7_VIM_2_05_10, whole genome shotgun sequence	NA	Contig
Escherichia_coli___GCF_002160185.1	NZ_NFKC01000064.1	EFK16301.1	99.5	565	3	0	8794	10488	1	565	0	1120.9	NZ_NFKC01000064.1	18259	chromosome.Proteobacteria				Escherichia_coli___GCF_002160185.1	NA	Proteobacteria sp. [Escherichia sp. KTE114/Escherichia sp. KTE11/Escherichia sp. KTE31/Escherichia sp. KTE52/Escherichia sp. KTE96/Escherichia sp. KTE159/Escherichia marmotae/Shigella sp. SF-2015/Achromobacter sp. ATCC35328/Shigella sp. PAMC 28760/Escherichia albertii/Komagataeibacter hansenii/Escherichia sp. 1_1_43/Escherichia sp. 4_1_40B/Escherichia coli/Escherichia fergusonii/Klebsiella oxytoc…	ref_mOTU_v25_00095	Consistent	0.999	10	10	10	1	NZ_NFKC01000064.1 Escherichia coli strain An190 An190_contig_64, whole genome shotgun sequence	NA	Contig
Salmonella_enterica_subsp_enterica_serovar_Newport_str_SHSN001___GCF_002109145.1	NZ_AROJ01000066.1	WP_000919310.1	100	547	0	0	23512	25152	1	547	0	1105.1	NZ_AROJ01000066.1	69359	chromosome.Proteobacteria				Salmonella_enterica_subsp_enterica_serovar_Newport_str_SHSN001___GCF_002109145.1	NA	Salmonella enterica/bongori	ref_mOTU_v25_00099	Consistent	0.999	10	10	10	1	NZ_AROJ01000066.1 Salmonella enterica subsp. enterica serovar Newport str. SHSN001 contig66, whole genome shotgun sequence	NA	Contig
Shigella_dysenteriae___GCF_003572735.1	NZ_QWRW01000003.1	EDX35557.1	99.8	562	1	0	18450	20135	1	562	0	1121.7	NZ_QWRW01000003.1	65059	chromosome.Proteobacteria				Shigella_dysenteriae___GCF_003572735.1	NA	Proteobacteria sp. [Escherichia sp. KTE114/Escherichia sp. KTE11/Escherichia sp. KTE31/Escherichia sp. KTE52/Escherichia sp. KTE96/Escherichia sp. KTE159/Escherichia marmotae/Shigella sp. SF-2015/Achromobacter sp. ATCC35328/Shigella sp. PAMC 28760/Escherichia albertii/Komagataeibacter hansenii/Escherichia sp. 1_1_43/Escherichia sp. 4_1_40B/Escherichia coli/Escherichia fergusonii/Klebsiella oxytoc…	ref_mOTU_v25_00095	Consistent	0.999	10	10	10	1	NZ_QWRW01000003.1 Shigella dysenteriae strain DMB SH120 MOD1-SH120_3_length_65059_cov_26.001861, whole genome shotgun sequence	NA	Contig
Neisseria_meningitidis___GCF_900203975.1	NZ_OAIS01000041.1	WP_002218943.1	100	544	0	0	15178	16809	1	544	0	1094.3	NZ_OAIS01000041.1	18428	chromosome.unclassified				Neisseria_meningitidis___GCF_900203975.1	487	Neisseria meningitidis [Neisseria sp. HMSC070F02/Neisseria meningitidis]	ref_mOTU_v25_01539	Consistent	0.999	10	10	10	1	NZ_OAIS01000041.1 Neisseria meningitidis strain Neisseria meningitidis isolate 22751, whole genome shotgun sequence	NA	Contig
Klebsiella_pneumoniae___GCF_900493245.1	NZ_UFCJ01000004.1	WP_087832395.1	100	546	0	0	378215	379852	1	546	0	1088.6	NZ_UFCJ01000004.1	507171	chromosome.Proteobacteria				Klebsiella_pneumoniae___GCF_900493245.1	NA	Enterobacterales sp. [Klebsiella sp. D5A/Klebsiella sp. KTE92/Klebsiella sp. 10982/Klebsiella variicola CAG:634/Klebsiella quasipneumoniae/Klebsiella sp. NFIX54/Klebsiella sp. NFIX44/Klebsiella sp. NFIX43/Klebsiella sp. NFIX42/Klebsiella sp. NFIX41/Klebsiella sp. NFIX40/Klebsiella sp. NFIX38/Klebsiella sp. NFIX37/Klebsiella sp. NFIX36/Klebsiella sp. NFIX35/Klebsiella sp. NFIX34/Klebsiella sp. NFI…	ref_mOTU_v25_00085	Consistent	0.999	10	10	10	1	NZ_UFCJ01000004.1 Klebsiella pneumoniae strain 4300STDY6636971, whole genome shotgun sequence	NA	Scaffold
Salmonella_enterica_subsp_enterica_serovar_Typhi___GCF_001357175.1	NZ_CGOY01000007.1	WP_000919286.1	100	547	0	0	115409	113769	1	547	0	1103.2	NZ_CGOY01000007.1	207034	chromosome.Proteobacteria				Salmonella_enterica_subsp_enterica_serovar_Typhi___GCF_001357175.1	NA	Salmonella enterica/bongori	ref_mOTU_v25_00099	Consistent	0.999	10	10	10	1	NZ_CGOY01000007.1 Salmonella enterica subsp. enterica serovar Typhi strain E01-7101, whole genome shotgun sequence	NA	Contig
Escherichia_coli___GCF_002206665.1	NZ_BDRS01000005.1	EFK16301.1	99.5	565	3	0	121028	119334	1	565	0	1120.9	NZ_BDRS01000005.1	288801	chromosome.Proteobacteria		blaEC	BETA-LACTAM	Escherichia_coli___GCF_002206665.1	NA	Proteobacteria sp. [Escherichia sp. KTE114/Escherichia sp. KTE11/Escherichia sp. KTE31/Escherichia sp. KTE52/Escherichia sp. KTE96/Escherichia sp. KTE159/Escherichia marmotae/Shigella sp. SF-2015/Achromobacter sp. ATCC35328/Shigella sp. PAMC 28760/Escherichia albertii/Komagataeibacter hansenii/Escherichia sp. 1_1_43/Escherichia sp. 4_1_40B/Escherichia coli/Escherichia fergusonii/Klebsiella oxytoc…	ref_mOTU_v25_00095	Consistent	0.999	10	10	10	1	NZ_BDRS01000005.1 Escherichia coli strain 811sc, whole genome shotgun sequence	NA	Contig
Escherichia_coli_UMEA_3821_1___GCF_000461715.1	NZ_KE702621.1	EFJ59416.1	99.5	565	3	0	369564	367870	1	565	0	1123.6	NZ_KE702621.1	654680	chromosome.Proteobacteria		blaEC-5	CEPHALOSPORIN	Escherichia_coli_UMEA_3821_1___GCF_000461715.1	NA	Proteobacteria sp. [Escherichia sp. KTE114/Escherichia sp. KTE11/Escherichia sp. KTE31/Escherichia sp. KTE52/Escherichia sp. KTE96/Escherichia sp. KTE159/Escherichia marmotae/Shigella sp. SF-2015/Achromobacter sp. ATCC35328/Shigella sp. PAMC 28760/Escherichia albertii/Komagataeibacter hansenii/Escherichia sp. 1_1_43/Escherichia sp. 4_1_40B/Escherichia coli/Escherichia fergusonii/Klebsiella oxytoc…	ref_mOTU_v25_00095	Consistent	0.999	10	10	10	1	NZ_KE702621.1 Escherichia coli UMEA 3821-1 acYAe-supercont1.8, whole genome shotgun sequence	NA	Scaffold
Pseudomonas_aeruginosa___GCF_003629045.1	NZ_RAFQ01000037.1	RMS53751.1	99.8	563	1	0	97713	99401	1	563	0	1100.5	NZ_RAFQ01000037.1	233050	chromosome.Proteobacteria				Pseudomonas_aeruginosa___GCF_003629045.1	NA	Pseudomonas sp. [Pseudomonas sp. P179/Pseudomonas sp. YS-1p/Pseudomonas sp. HMSC11A05/Pseudomonas sp. HMSC16B01/Pseudomonas sp. HMSC05H02/Pseudomonas sp. HMSC060G01/Pseudomonas sp. HMSC060F12/Pseudomonas sp. HMSC057H01/Pseudomonas sp. HMSC061A10/Pseudomonas sp. HMSC071F02/Pseudomonas sp. HMSC070B12/Pseudomonas sp. HMSC058B07/Pseudomonas sp. HMSC058C05/Pseudomonas sp. HMSC072F09/Pseudomonas sp. HM…	ref_mOTU_v25_00201	Consistent	0.999	10	10	10	1	NZ_RAFQ01000037.1 Pseudomonas aeruginosa strain VET-23 NODE_7_length_233050_cov_20.813_ID_13, whole genome shotgun sequence	NA	Contig
[truncated: 69,207 more rows]

## Sheet: S3
Supplementary Table S3. List of putative novel mcr-like genes identified in this study and associated metadata (n = 321).
[truncated: 322 more rows]

## Sheet: S4
Supplementary Table S4. Accession numbers and associated metadata for the closed representative genome sequences used to extract chromosomally encoded intrinsic lipid modification phosphoethanolamine transferase genes (n = 147).
[truncated: 148 more rows]

[truncated: 9 more sheets: S5, S6, S7, S8, S9, S10, S11, S12, S13]
